# Supplementary material for: Enhancing structural control in covalent organic frameworks through steric interaction-driven linker design
Source: Chem Sci. 2024 Aug 13;15(35):14449–57. doi: 10.1039/d4sc03461a (PMC11331305; doi:10.1039/d4sc03461a)
Supplement: SC-015-D4SC03461A-s002 [file SC-015-D4SC03461A-s002.cif]

# Supplementary Information (SI) for Chemical Science.
# This journal is © The Royal Society of Chemistry 2024

####################################################################### 
# 
# This file contains crystal structure data downloaded from the 
# Cambridge Structural Database (CSD) hosted by the Cambridge 
# Crystallographic Data Centre (CCDC).
# 
# Full information about CCDC data access policies and citation 
# guidelines are available at http://www.ccdc.cam.ac.uk/access/V1 
# 
# Audit and citation data items may have been added by the CCDC. 
# Please retain this information to preserve the provenance of 
# this file and to allow appropriate attribution of the data. 
# 
#######################################################################

data_pna21
_database_code_depnum_ccdc_archive 'CCDC 2312146'
loop_
_audit_author_name
_audit_author_address
'Andreas Eichhoefer'
;Karlsruher Institut fuer Technologie (KIT)
Germany
;
_audit_update_record             
;
2023-12-05 deposited with the CCDC.	2024-08-12 downloaded from the CCDC.
;
_audit_creation_date             2022-02-09
_audit_creation_method           
;
Olex2 1.3
(compiled 2020.11.12 svn.r5f609507 for OlexSys, GUI svn.r6408)
;
_shelxl_version_number           2014-3
_chemical_name_common            ?
_chemical_name_systematic        
;
 ?
;
_chemical_formula_moiety         'C16 H11 Br O4'
_chemical_formula_sum            'C16 H11 Br O4'
_chemical_formula_weight         347.16
_chemical_absolute_configuration rm
_chemical_melting_point          ?
loop_
_atom_type_symbol
_atom_type_description
_atom_type_scat_dispersion_real
_atom_type_scat_dispersion_imag
_atom_type_scat_source
C C 0.0148 0.0071 'International Tables Vol C Tables 4.2.6.8 and 6.1.1.4'
H H 0.0000 0.0000 'International Tables Vol C Tables 4.2.6.8 and 6.1.1.4'
Br Br -0.9469 1.0438 'International Tables Vol C Tables 4.2.6.8 and 6.1.1.4'
O O 0.0413 0.0251 'International Tables Vol C Tables 4.2.6.8 and 6.1.1.4'

_shelx_space_group_comment       
;
The symmetry employed for this shelxl refinement is uniquely defined
by the following loop, which should always be used as a source of
symmetry information in preference to the above space-group names.
They are only intended as comments.
;
_space_group_crystal_system      orthorhombic
_space_group_IT_number           33
_space_group_name_H-M_alt        'P n a 21'
_space_group_name_Hall           'P 2c -2n'
loop_
_space_group_symop_operation_xyz
'x, y, z'
'-x, -y, z+1/2'
'x+1/2, -y+1/2, z'
'-x+1/2, y+1/2, z+1/2'

_cell_length_a                   14.3243(10)
_cell_length_b                   11.4688(7)
_cell_length_c                   8.7762(8)
_cell_angle_alpha                90
_cell_angle_beta                 90
_cell_angle_gamma                90
_cell_volume                     1441.78(19)
_cell_formula_units_Z            4
_cell_measurement_reflns_used    8701
_cell_measurement_temperature    180(2)
_cell_measurement_theta_max      64.02
_cell_measurement_theta_min      5.52
_shelx_estimated_absorpt_T_max   0.960
_shelx_estimated_absorpt_T_min   0.810
_exptl_absorpt_coefficient_mu    2.757
_exptl_absorpt_correction_T_max  1.0
_exptl_absorpt_correction_T_min  0.3579
_exptl_absorpt_correction_type   multi-scan
_exptl_absorpt_process_details   
;
STOE LANA, absorption correction by scaling of reflection intensities.
J. Koziskova, F. Hahn, J. Richter, J. Kozisek, "Comparison of different
absorption corrections on the model structure of tetrakis(\m~2~-acetato)-
diaqua-di-copper(II)", Acta Chimica Slovaca, vol. 9, no. 2, 2016, pp. 136 - 140.
;
_exptl_crystal_colour            'clear colourless'
_exptl_crystal_colour_lustre     clear
_exptl_crystal_colour_primary    colourless
_exptl_crystal_density_diffrn    1.599
_exptl_crystal_density_meas      .
_exptl_crystal_density_method    'not measured'
_exptl_crystal_description       plate
_exptl_crystal_F_000             696
_exptl_crystal_size_max          0.08
_exptl_crystal_size_mid          0.058
_exptl_crystal_size_min          0.015
_exptl_special_details           
;
 ?
;
_exptl_transmission_factor_max   ?
_exptl_transmission_factor_min   ?
_diffrn_reflns_av_R_equivalents  0.0630
_diffrn_reflns_av_unetI/netI     0.0412
_diffrn_reflns_Laue_measured_fraction_full 0.987
_diffrn_reflns_Laue_measured_fraction_max 0.972
_diffrn_reflns_limit_h_max       17
_diffrn_reflns_limit_h_min       -18
_diffrn_reflns_limit_k_max       11
_diffrn_reflns_limit_k_min       -15
_diffrn_reflns_limit_l_max       9
_diffrn_reflns_limit_l_min       -11
_diffrn_reflns_number            9338
_diffrn_reflns_point_group_measured_fraction_full 0.823
_diffrn_reflns_point_group_measured_fraction_max 0.779
_diffrn_reflns_theta_full        53.597
_diffrn_reflns_theta_max         63.992
_diffrn_reflns_theta_min         6.144
_diffrn_ambient_temperature      180.0
_diffrn_detector                 EIGER4M
_diffrn_detector_area_resol_mean 13.33
_diffrn_detector_type            Dectris
_diffrn_measured_fraction_theta_full 0.987
_diffrn_measured_fraction_theta_max 0.972
_diffrn_measurement_device       'Eulerian 4-circle diffractometer'
_diffrn_measurement_device_type  'STOE STADIVARI'
_diffrn_measurement_method       'rotation method, \w scans'
_diffrn_radiation_collimation    '1.2 0.6 mm diameter'
_diffrn_radiation_monochromator  'Graded multilayer mirror'
_diffrn_radiation_probe          x-ray
_diffrn_radiation_type           'Ga K\a'
_diffrn_radiation_wavelength     1.34143
_diffrn_radiation_xray_symbol    'Ga K\a'
_diffrn_source                   'Metaljet D2'
_diffrn_source_current           2.860
_diffrn_source_power             0.200
_diffrn_source_target            Ga
_diffrn_source_type              'Ga Metaljet D2'
_diffrn_source_voltage           70
_reflns_Friedel_coverage         0.508
_reflns_Friedel_fraction_full    0.634
_reflns_Friedel_fraction_max     0.561
_reflns_number_gt                2277
_reflns_number_total             2842
_reflns_special_details          
;
 Reflections were merged by SHELXL according to the crystal
 class for the calculation of statistics and refinement.
 
 _reflns_Friedel_fraction is defined as the number of unique
 Friedel pairs measured divided by the number that would be
 possible theoretically, ignoring centric projections and
 systematic absences.
;
_reflns_threshold_expression     'I > 2\s(I)'
_computing_cell_refinement       ?
_computing_data_collection       ?
_computing_data_reduction        ?
_computing_molecular_graphics    'Olex2 1.3 (Dolomanov et al., 2009)'
_computing_publication_material  'Olex2 1.3 (Dolomanov et al., 2009)'
_computing_structure_refinement  'SHELXL 2014/3 (Sheldrick, 2015)'
_computing_structure_solution    'olex2.solve 1.3 (Bourhis et al., 2015)'
_refine_diff_density_max         0.397
_refine_diff_density_min         -0.518
_refine_diff_density_rms         0.063
_refine_ls_abs_structure_details 
;
 Flack x determined using 712 quotients [(I+)-(I-)]/[(I+)+(I-)]
 (Parsons, Flack and Wagner, Acta Cryst. B69 (2013) 249-259).
;
_refine_ls_abs_structure_Flack   -0.05(3)
_refine_ls_extinction_coef       .
_refine_ls_extinction_method     none
_refine_ls_goodness_of_fit_ref   1.031
_refine_ls_hydrogen_treatment    constr
_refine_ls_matrix_type           full
_refine_ls_number_parameters     191
_refine_ls_number_reflns         2842
_refine_ls_number_restraints     1
_refine_ls_R_factor_all          0.0485
_refine_ls_R_factor_gt           0.0383
_refine_ls_restrained_S_all      1.031
_refine_ls_shift/su_max          0.000
_refine_ls_shift/su_mean         0.000
_refine_ls_structure_factor_coef Fsqd
_refine_ls_weighting_details     
'w=1/[\s^2^(Fo^2^)+(0.0622P)^2^] where P=(Fo^2^+2Fc^2^)/3'
_refine_ls_weighting_scheme      calc
_refine_ls_wR_factor_gt          0.0973
_refine_ls_wR_factor_ref         0.1020
_refine_special_details          
;
 ?
;
_olex2_refinement_description    
;
1. Fixed Uiso
 At 1.2 times of:
  All C(H) groups
 At 1.5 times of:
  All C(H,H,H) groups
2.a Aromatic/amide H refined with riding coordinates:
 C2(H2), C6(H6), C8(H8), C9(H9), C11(H11), C12(H12), C13(H13), C14(H14)
2.b Idealised Me refined as rotating group:
 C16(H16A,H16B,H16C)
;
_atom_sites_solution_hydrogens   geom
_atom_sites_solution_primary     iterative
_atom_sites_solution_secondary   ?
loop_
_atom_site_label
_atom_site_type_symbol
_atom_site_fract_x
_atom_site_fract_y
_atom_site_fract_z
_atom_site_U_iso_or_equiv
_atom_site_adp_type
_atom_site_occupancy
_atom_site_site_symmetry_order
_atom_site_calc_flag
_atom_site_refinement_flags_posn
_atom_site_refinement_flags_adp
_atom_site_refinement_flags_occupancy
_atom_site_disorder_assembly
_atom_site_disorder_group
Br1 Br 0.58834(4) -0.11050(3) 0.52280(12) 0.0681(2) Uani 1 1 d . . . . .
C1 C 0.6312(3) 0.0468(3) 0.5133(7) 0.0422(8) Uani 1 1 d . . . . .
C2 C 0.7173(3) 0.0688(3) 0.4539(5) 0.0382(9) Uani 1 1 d . . . . .
H2 H 0.7553 0.0069 0.4176 0.046 Uiso 1 1 calc R U . . .
C3 C 0.7486(3) 0.1844(3) 0.4473(5) 0.0358(8) Uani 1 1 d . . . . .
C4 C 0.6935(3) 0.2753(3) 0.5020(5) 0.0344(8) Uani 1 1 d . . . . .
C5 C 0.6053(3) 0.2493(3) 0.5617(4) 0.0360(9) Uani 1 1 d . . . . .
C6 C 0.5745(3) 0.1347(4) 0.5680(5) 0.0406(10) Uani 1 1 d . . . . .
H6 H 0.5149 0.1169 0.6096 0.049 Uiso 1 1 calc R U . . .
C7 C 0.7279(3) 0.3986(3) 0.4975(5) 0.0347(8) Uani 1 1 d . . . . .
C8 C 0.8024(3) 0.4320(3) 0.5892(5) 0.0362(8) Uani 1 1 d . . . . .
H8 H 0.8302 0.3769 0.6560 0.043 Uiso 1 1 calc R U . . .
C9 C 0.8366(3) 0.5451(3) 0.5839(5) 0.0360(8) Uani 1 1 d . . . . .
H9 H 0.8871 0.5672 0.6479 0.043 Uiso 1 1 calc R U . . .
C10 C 0.7974(3) 0.6262(3) 0.4858(4) 0.0333(9) Uani 1 1 d . . . . .
C11 C 0.7221(3) 0.5934(4) 0.3934(6) 0.0420(9) Uani 1 1 d . . . . .
H11 H 0.6949 0.6482 0.3255 0.050 Uiso 1 1 calc R U . . .
C12 C 0.6873(3) 0.4803(4) 0.4012(5) 0.0417(9) Uani 1 1 d . . . . .
H12 H 0.6352 0.4588 0.3402 0.050 Uiso 1 1 calc R U . . .
C13 C 0.8400(3) 0.2040(4) 0.3729(6) 0.0454(10) Uani 1 1 d . . . . .
H13 H 0.8604 0.2821 0.3594 0.054 Uiso 1 1 calc R U . . .
C14 C 0.5451(3) 0.3408(4) 0.6314(5) 0.0406(9) Uani 1 1 d . . . . .
H14 H 0.5702 0.4169 0.6437 0.049 Uiso 1 1 calc R U . . .
C15 C 0.8347(3) 0.7465(3) 0.4697(4) 0.0340(8) Uani 1 1 d . . . . .
C16 C 0.9458(4) 0.8818(3) 0.5585(6) 0.0447(10) Uani 1 1 d . . . . .
H16A H 0.9790 0.8834 0.4609 0.067 Uiso 1 1 calc R U . . .
H16B H 0.9906 0.8916 0.6419 0.067 Uiso 1 1 calc R U . . .
H16C H 0.9000 0.9451 0.5615 0.067 Uiso 1 1 calc R U . . .
O1 O 0.8900(3) 0.1270(3) 0.3286(5) 0.0584(10) Uani 1 1 d . . . . .
O2 O 0.4664(3) 0.3232(3) 0.6727(4) 0.0541(8) Uani 1 1 d . . . . .
O3 O 0.8985(2) 0.7712(2) 0.5752(3) 0.0408(7) Uani 1 1 d . . . . .
O4 O 0.8117(2) 0.8132(2) 0.3710(4) 0.0413(7) Uani 1 1 d . . . . .

loop_
_atom_site_aniso_label
_atom_site_aniso_U_11
_atom_site_aniso_U_22
_atom_site_aniso_U_33
_atom_site_aniso_U_23
_atom_site_aniso_U_13
_atom_site_aniso_U_12
Br1 0.0540(3) 0.0287(2) 0.1216(5) -0.0061(3) 0.0226(4) -0.00895(18)
C1 0.044(2) 0.0238(14) 0.059(2) -0.005(2) 0.003(2) -0.0041(14)
C2 0.037(2) 0.0286(17) 0.049(2) -0.0029(16) 0.0034(17) -0.0004(16)
C3 0.034(2) 0.0312(17) 0.0420(19) 0.0019(16) 0.0005(15) 0.0005(16)
C4 0.0374(19) 0.0267(14) 0.0390(19) 0.0017(16) -0.0023(18) -0.0002(13)
C5 0.0349(19) 0.0283(16) 0.045(2) -0.0023(15) -0.0005(16) 0.0030(14)
C6 0.034(2) 0.0315(18) 0.057(3) -0.0039(16) 0.0072(18) -0.0014(15)
C7 0.0362(19) 0.0257(14) 0.042(2) -0.0008(15) 0.0009(18) 0.0016(13)
C8 0.035(2) 0.0278(17) 0.046(2) 0.0089(16) -0.0008(17) 0.0002(15)
C9 0.0331(19) 0.0309(17) 0.044(2) 0.0049(15) -0.0042(16) -0.0032(15)
C10 0.0335(19) 0.0253(14) 0.041(2) 0.0014(14) 0.0024(15) -0.0006(13)
C11 0.045(2) 0.0298(17) 0.051(2) 0.0042(16) -0.011(2) 0.0011(17)
C12 0.045(2) 0.0341(19) 0.046(2) 0.0020(17) -0.0116(19) -0.0034(17)
C13 0.044(2) 0.036(2) 0.056(3) -0.0026(19) 0.015(2) -0.0029(18)
C14 0.037(2) 0.0355(19) 0.049(2) -0.0011(18) 0.0015(19) 0.0043(18)
C15 0.036(2) 0.0257(15) 0.040(2) -0.0025(14) 0.0014(15) 0.0028(15)
C16 0.048(2) 0.0319(18) 0.055(3) 0.0012(17) -0.007(2) -0.0073(17)
O1 0.055(2) 0.0421(17) 0.078(2) -0.0021(15) 0.0280(19) 0.0044(15)
O2 0.0413(18) 0.0477(17) 0.073(2) -0.0063(16) 0.0103(16) 0.0049(15)
O3 0.0437(16) 0.0292(13) 0.0495(17) 0.0017(11) -0.0089(13) -0.0035(12)
O4 0.0459(16) 0.0275(13) 0.0505(16) 0.0057(12) -0.0050(14) -0.0005(12)

_geom_special_details            
;
 All esds (except the esd in the dihedral angle between two l.s. planes)
 are estimated using the full covariance matrix.  The cell esds are taken
 into account individually in the estimation of esds in distances, angles
 and torsion angles; correlations between esds in cell parameters are only
 used when they are defined by crystal symmetry.  An approximate (isotropic)
 treatment of cell esds is used for estimating esds involving l.s. planes.
;
loop_
_geom_bond_atom_site_label_1
_geom_bond_atom_site_label_2
_geom_bond_distance
_geom_bond_site_symmetry_2
_geom_bond_publ_flag
Br1 C1 1.907(3) . ?
C1 C2 1.362(6) . ?
C1 C6 1.382(6) . ?
C2 H2 0.9500 . ?
C2 C3 1.401(5) . ?
C3 C4 1.393(6) . ?
C3 C13 1.481(6) . ?
C4 C5 1.400(6) . ?
C4 C7 1.499(5) . ?
C5 C6 1.387(6) . ?
C5 C14 1.490(6) . ?
C6 H6 0.9500 . ?
C7 C8 1.390(6) . ?
C7 C12 1.390(6) . ?
C8 H8 0.9500 . ?
C8 C9 1.387(5) . ?
C9 H9 0.9500 . ?
C9 C10 1.386(5) . ?
C10 C11 1.401(6) . ?
C10 C15 1.485(5) . ?
C11 H11 0.9500 . ?
C11 C12 1.391(6) . ?
C12 H12 0.9500 . ?
C13 H13 0.9500 . ?
C13 O1 1.201(6) . ?
C14 H14 0.9500 . ?
C14 O2 1.201(6) . ?
C15 O3 1.332(5) . ?
C15 O4 1.202(5) . ?
C16 H16A 0.9800 . ?
C16 H16B 0.9800 . ?
C16 H16C 0.9800 . ?
C16 O3 1.445(5) . ?

loop_
_geom_angle_atom_site_label_1
_geom_angle_atom_site_label_2
_geom_angle_atom_site_label_3
_geom_angle
_geom_angle_site_symmetry_1
_geom_angle_site_symmetry_3
_geom_angle_publ_flag
C2 C1 Br1 118.9(3) . . ?
C2 C1 C6 122.0(3) . . ?
C6 C1 Br1 119.0(3) . . ?
C1 C2 H2 120.6 . . ?
C1 C2 C3 118.8(4) . . ?
C3 C2 H2 120.6 . . ?
C2 C3 C13 116.5(4) . . ?
C4 C3 C2 120.8(4) . . ?
C4 C3 C13 122.6(4) . . ?
C3 C4 C5 118.7(3) . . ?
C3 C4 C7 120.7(3) . . ?
C5 C4 C7 120.5(3) . . ?
C4 C5 C14 121.7(3) . . ?
C6 C5 C4 120.3(4) . . ?
C6 C5 C14 117.8(4) . . ?
C1 C6 C5 119.3(4) . . ?
C1 C6 H6 120.3 . . ?
C5 C6 H6 120.3 . . ?
C8 C7 C4 119.9(3) . . ?
C8 C7 C12 119.2(3) . . ?
C12 C7 C4 120.9(4) . . ?
C7 C8 H8 119.7 . . ?
C9 C8 C7 120.6(4) . . ?
C9 C8 H8 119.7 . . ?
C8 C9 H9 119.8 . . ?
C10 C9 C8 120.4(4) . . ?
C10 C9 H9 119.8 . . ?
C9 C10 C11 119.4(3) . . ?
C9 C10 C15 122.4(4) . . ?
C11 C10 C15 118.1(3) . . ?
C10 C11 H11 120.0 . . ?
C12 C11 C10 119.9(4) . . ?
C12 C11 H11 120.0 . . ?
C7 C12 C11 120.5(4) . . ?
C7 C12 H12 119.7 . . ?
C11 C12 H12 119.7 . . ?
C3 C13 H13 118.0 . . ?
O1 C13 C3 123.9(4) . . ?
O1 C13 H13 118.0 . . ?
C5 C14 H14 118.4 . . ?
O2 C14 C5 123.3(4) . . ?
O2 C14 H14 118.4 . . ?
O3 C15 C10 112.2(3) . . ?
O4 C15 C10 124.1(4) . . ?
O4 C15 O3 123.6(3) . . ?
H16A C16 H16B 109.5 . . ?
H16A C16 H16C 109.5 . . ?
H16B C16 H16C 109.5 . . ?
O3 C16 H16A 109.5 . . ?
O3 C16 H16B 109.5 . . ?
O3 C16 H16C 109.5 . . ?
C15 O3 C16 116.0(3) . . ?

loop_
_geom_torsion_atom_site_label_1
_geom_torsion_atom_site_label_2
_geom_torsion_atom_site_label_3
_geom_torsion_atom_site_label_4
_geom_torsion
_geom_torsion_site_symmetry_1
_geom_torsion_site_symmetry_2
_geom_torsion_site_symmetry_3
_geom_torsion_site_symmetry_4
_geom_torsion_publ_flag
Br1 C1 C2 C3 -179.9(3) . . . . ?
Br1 C1 C6 C5 179.9(3) . . . . ?
C1 C2 C3 C4 0.7(7) . . . . ?
C1 C2 C3 C13 -176.3(5) . . . . ?
C2 C1 C6 C5 0.5(8) . . . . ?
C2 C3 C4 C5 -1.0(6) . . . . ?
C2 C3 C4 C7 178.8(4) . . . . ?
C2 C3 C13 O1 -5.2(7) . . . . ?
C3 C4 C5 C6 0.9(6) . . . . ?
C3 C4 C5 C14 176.0(4) . . . . ?
C3 C4 C7 C8 -67.6(6) . . . . ?
C3 C4 C7 C12 111.5(5) . . . . ?
C4 C3 C13 O1 177.9(5) . . . . ?
C4 C5 C6 C1 -0.7(6) . . . . ?
C4 C5 C14 O2 174.0(4) . . . . ?
C4 C7 C8 C9 178.5(4) . . . . ?
C4 C7 C12 C11 -177.4(4) . . . . ?
C5 C4 C7 C8 112.2(4) . . . . ?
C5 C4 C7 C12 -68.8(6) . . . . ?
C6 C1 C2 C3 -0.5(8) . . . . ?
C6 C5 C14 O2 -10.8(6) . . . . ?
C7 C4 C5 C6 -178.9(4) . . . . ?
C7 C4 C5 C14 -3.8(6) . . . . ?
C7 C8 C9 C10 -0.7(6) . . . . ?
C8 C7 C12 C11 1.7(7) . . . . ?
C8 C9 C10 C11 0.9(6) . . . . ?
C8 C9 C10 C15 -176.6(4) . . . . ?
C9 C10 C11 C12 0.2(7) . . . . ?
C9 C10 C15 O3 -9.8(5) . . . . ?
C9 C10 C15 O4 168.7(4) . . . . ?
C10 C11 C12 C7 -1.5(7) . . . . ?
C10 C15 O3 C16 173.6(3) . . . . ?
C11 C10 C15 O3 172.7(4) . . . . ?
C11 C10 C15 O4 -8.8(6) . . . . ?
C12 C7 C8 C9 -0.6(6) . . . . ?
C13 C3 C4 C5 175.9(4) . . . . ?
C13 C3 C4 C7 -4.3(6) . . . . ?
C14 C5 C6 C1 -175.9(4) . . . . ?
C15 C10 C11 C12 177.8(4) . . . . ?
O4 C15 O3 C16 -4.9(6) . . . . ?

_shelx_res_file                  
;
TITL p212121_a.res in Pna2(1)
REM Old TITL P212121 in P2(1)2(1)2(1)
REM SHELXT solution in Pna2(1): R1 0.218, Rweak 0.022, Alpha 0.002
REM <I/s> 0.000 for 0 systematic absences, Orientation a'=c, b'=-b, c'=a
REM Flack x = 0.281 ( 0.014 ) from 672 Parsons' quotients
REM Formula found by SHELXT: C16 O4 Br
CELL 1.34143 14.3243 11.4688 8.7762 90 90 90
ZERR 4 0.001 0.0007 0.0008 0 0 0
LATT -1
SYMM -X,-Y,0.5+Z
SYMM 0.5+X,0.5-Y,+Z
SYMM 0.5-X,0.5+Y,0.5+Z
SFAC C H Br O
DISP Br -0.9469 1.0438 8222.6892
DISP C 0.0148 0.0071 58.0091
DISP H -0 0 0.6482
DISP O 0.0413 0.0251 194.8482
UNIT 64 44 4 16

L.S. 20
PLAN  5
SIZE 0.015 0.058 0.08
TEMP -93.15
CONF
LIST 6
MORE -1
BOND $H
fmap 2
acta
REM <olex2.extras>
REM <HklSrc "%.\\Pna21.hkl">
REM </olex2.extras>

WGHT    0.062200
FVAR       0.72975
BR1   3    0.588343   -0.110501    0.522800    11.00000    0.05396    0.02874 =
         0.12164   -0.00608    0.02257   -0.00895
C1    1    0.631218    0.046757    0.513274    11.00000    0.04361    0.02380 =
         0.05917   -0.00482    0.00288   -0.00409
C2    1    0.717260    0.068756    0.453872    11.00000    0.03668    0.02863 =
         0.04938   -0.00291    0.00342   -0.00036
AFIX  43
H2    2    0.755320    0.006868    0.417573    11.00000   -1.20000
AFIX   0
C3    1    0.748602    0.184354    0.447293    11.00000    0.03407    0.03119 =
         0.04203    0.00192    0.00045    0.00050
C4    1    0.693500    0.275263    0.501967    11.00000    0.03739    0.02673 =
         0.03900    0.00166   -0.00233   -0.00021
C5    1    0.605329    0.249259    0.561732    11.00000    0.03488    0.02826 =
         0.04482   -0.00226   -0.00049    0.00296
C6    1    0.574454    0.134698    0.568039    11.00000    0.03393    0.03147 =
         0.05653   -0.00394    0.00724   -0.00136
AFIX  43
H6    2    0.514894    0.116896    0.609586    11.00000   -1.20000
AFIX   0
C7    1    0.727936    0.398598    0.497546    11.00000    0.03619    0.02570 =
         0.04225   -0.00083    0.00093    0.00162
C8    1    0.802446    0.432009    0.589195    11.00000    0.03496    0.02784 =
         0.04570    0.00886   -0.00075    0.00019
AFIX  43
H8    2    0.830240    0.376869    0.656033    11.00000   -1.20000
AFIX   0
C9    1    0.836575    0.545136    0.583927    11.00000    0.03312    0.03094 =
         0.04401    0.00486   -0.00419   -0.00322
AFIX  43
H9    2    0.887066    0.567158    0.647942    11.00000   -1.20000
AFIX   0
C10   1    0.797416    0.626220    0.485778    11.00000    0.03349    0.02527 =
         0.04122    0.00136    0.00240   -0.00065
C11   1    0.722142    0.593376    0.393395    11.00000    0.04516    0.02980 =
         0.05091    0.00416   -0.01054    0.00109
AFIX  43
H11   2    0.694945    0.648223    0.325499    11.00000   -1.20000
AFIX   0
C12   1    0.687258    0.480328    0.401197    11.00000    0.04462    0.03406 =
         0.04639    0.00201   -0.01160   -0.00340
AFIX  43
H12   2    0.635240    0.458806    0.340220    11.00000   -1.20000
AFIX   0
C13   1    0.840024    0.203969    0.372886    11.00000    0.04395    0.03611 =
         0.05614   -0.00260    0.01539   -0.00291
AFIX  43
H13   2    0.860398    0.282116    0.359377    11.00000   -1.20000
AFIX   0
C14   1    0.545093    0.340779    0.631389    11.00000    0.03696    0.03551 =
         0.04925   -0.00109    0.00149    0.00427
AFIX  43
H14   2    0.570164    0.416885    0.643699    11.00000   -1.20000
AFIX   0
C15   1    0.834672    0.746455    0.469684    11.00000    0.03646    0.02568 =
         0.03984   -0.00248    0.00141    0.00283
C16   1    0.945831    0.881754    0.558521    11.00000    0.04769    0.03186 =
         0.05464    0.00121   -0.00689   -0.00732
AFIX 137
H16A  2    0.978993    0.883432    0.460874    11.00000   -1.50000
H16B  2    0.990637    0.891645    0.641913    11.00000   -1.50000
H16C  2    0.899982    0.945136    0.561467    11.00000   -1.50000
AFIX   0
O1    4    0.889970    0.126986    0.328583    11.00000    0.05519    0.04215 =
         0.07780   -0.00207    0.02796    0.00444
O2    4    0.466442    0.323151    0.672747    11.00000    0.04126    0.04774 =
         0.07334   -0.00631    0.01027    0.00490
O3    4    0.898471    0.771232    0.575198    11.00000    0.04369    0.02923 =
         0.04945    0.00171   -0.00889   -0.00346
O4    4    0.811693    0.813197    0.370964    11.00000    0.04590    0.02746 =
         0.05052    0.00571   -0.00497   -0.00053
HKLF 4

REM  p212121_a.res in Pna2(1)
REM R1 =  0.0383 for    2277 Fo > 4sig(Fo)  and  0.0485 for all    2842 data
REM    191 parameters refined using      1 restraints

END

WGHT      0.0622      0.0000

REM Highest difference peak  0.397,  deepest hole -0.518,  1-sigma level  0.063
Q1    1   0.5783 -0.0827  0.4318  11.00000  0.05    0.40
Q2    1   0.5931 -0.0824  0.6548  11.00000  0.05    0.26
Q3    1   0.7817 -0.0120  0.5207  11.00000  0.05    0.22
Q4    1   0.6530  0.0608  0.4445  11.00000  0.05    0.20
Q5    1   0.9258  0.9217  0.5004  11.00000  0.05    0.20
;
_shelx_res_checksum              76839
_shelx_hkl_file                  
;
 -12   1  -7   13.90    7.20
  -9   1  -7   20.30    7.50
  -8   1  -7    5.30    7.00
  -6  -1  -7  192.28    8.60
 -12   3  -6   35.40    7.40
  -8   3  -6  424.76   11.20
  -7   4  -5  139.29    7.70
 -17   3  -4   23.50    6.10
  -8   6  -2   81.89    6.30
 -11   1  -7    2.00    7.30
 -10   1  -7   33.80    8.00
 -14  -1  -7   -1.70    6.00
  -6  -2  -7   19.00    6.80
 -14  -3  -7   10.10    6.70
 -11   3  -6   11.10    7.40
 -14   2  -6    0.30    6.50
  -6   2  -6  324.17    9.20
 -13   4  -5   50.59    7.70
 -15   3  -5   14.30    6.70
  -5   3  -5  220.48    7.40
 -12   5  -4   44.70    8.20
  -8   5  -4  118.29    7.60
  -5   4  -4  191.18    6.50
  -6   5  -3  200.88    6.70
 -11   6  -2   71.59    7.50
 -10   6  -2  307.87    9.90
  -9   6  -2   62.99    6.50
  -5   5  -2 2205.18   14.30
 -12   0  -7   52.29    7.80
  -8   0  -7  172.28    9.10
  -7  -1  -7   12.80    7.20
  -5   1  -6  544.35   10.30
 -16   0  -6   10.80    5.70
 -12   4  -5   21.70    7.60
  -8   4  -5  192.88    8.60
  -4   2  -5  119.99    5.90
  -3   1  -5 1460.25   12.50
 -11   5  -4  259.27   10.00
 -10   5  -4   14.40    7.20
  -9   5  -4  127.79    8.00
 -14   5  -3    8.40    7.40
 -16   4  -3   -0.30    7.60
  -4   4  -3 1501.85   12.10
 -10   0  -7   21.40    7.90
 -13  -1  -7   24.10    7.10
  -7  -2  -7  332.77   10.00
  -7  -3  -7   40.10    8.50
 -13  -4  -7    0.40    5.30
 -13  -4  -7    0.50    3.50
  -7   2  -6  152.18    8.10
  -4  -1  -6  914.31   11.30
 -10   4  -5  160.38    8.90
  -9   4  -5    0.90    4.90
 -16   2  -5    0.70    6.20
 -17   1  -5   -1.70    5.50
  -4   3  -4  831.12   10.00
 -12  -1  -7   13.80    7.60
 -13  -3  -7    2.50    6.70
 -12  -4  -7   14.80    7.90
  -8   2  -6  182.08    8.90
  -6   1  -6   84.79    6.80
 -16  -1  -6    2.00    5.70
  -4  -2  -6   84.49    6.70
 -14   3  -5   -0.80    7.30
 -14   4  -4    9.90    7.50
  -6   4  -4  714.13   10.80
 -16   3  -4   12.80    6.70
  -3   2  -4 1214.88   10.90
 -13   5  -3  102.99    8.60
  -7   5  -3   46.40    5.70
  -6   5  -2  454.75    8.20
 -11  -1  -7   -1.90    7.60
 -10  -1  -7   36.60    8.20
  -8  -2  -7   11.20    7.50
 -12  -3  -7    6.20    7.10
  -8  -3  -7   65.29    8.20
 -11  -4  -7   15.80    8.70
 -11   2  -6  137.39    9.60
 -10   2  -6   12.60    7.70
  -9   2  -6  182.48    9.40
 -14   1  -6   89.19    8.10
 -16  -2  -6   -0.30    5.60
  -7   3  -5   98.39    7.20
 -17   2  -4   19.50    6.30
 -17   3  -3   10.70    6.60
 -18   2  -3   -4.20    5.70
 -11  -2  -7   34.00    8.30
 -10  -2  -7   -0.80    7.60
  -9  -2  -7   15.30    7.80
 -11  -3  -7   11.40    7.80
 -10  -3  -7   62.79    9.20
  -9  -3  -7   42.40    8.10
 -10  -4  -7    0.40    7.80
  -7   1  -6   42.90    7.00
 -13   3  -5   15.50    7.40
 -15   2  -5   52.19    7.70
  -5   2  -5  377.96    7.70
 -16   1  -5   11.80    7.20
  -4   1  -5  191.28    6.30
 -13   4  -4   47.00    8.30
  -7   4  -4   42.70    6.00
 -11   5  -3   45.10    7.70
 -15   4  -3   99.09    8.40
  -5   4  -3  338.67    7.10
 -16   4  -2   46.50    7.70
 -13   1  -6    3.70    7.40
 -14   0  -6    1.30    8.40
 -15  -1  -6    9.60    6.70
  -5  -1  -6  616.54   10.50
 -12   3  -5   56.49    8.40
  -8   3  -5  326.97    9.80
  -8   4  -4   82.79    7.00
 -15   3  -4   21.00    7.60
  -5   3  -4   82.49    5.50
  -7   5  -2  936.91   11.20
 -12   1  -6    6.70    7.70
  -8   1  -6   42.90    7.30
  -6   0  -6  105.39    6.00
 -15  -2  -6   55.29    8.00
 -15  -4  -6   27.40    7.00
 -11   3  -5    6.50    7.40
 -10   3  -5  276.37   10.30
  -9   3  -5  221.18    9.20
 -14   2  -5   19.00    7.70
  -6   2  -5   26.20    5.70
 -17  -1  -5    0.80    5.90
  -3  -1  -5 1597.14   12.40
 -11   4  -4   41.60    7.70
 -10   4  -4  156.68    8.60
  -9   4  -4  216.18    9.00
 -18   0  -4   30.00    6.00
 -17   3  -2   19.20    8.00
 -11   1  -6   34.70    8.00
 -10   1  -6   14.50    7.90
  -9   1  -6    8.40    7.00
  -5  -2  -6  105.69    6.70
 -15  -3  -6   -2.20    6.50
  -5  -3  -6  128.49    7.90
 -15   1  -5   16.70    8.30
 -14   3  -4   98.39   10.00
 -16   2  -4    3.20    7.10
  -4   2  -4  197.08    6.00
 -17   1  -4   41.30    6.90
 -14   4  -3  339.97   11.00
  -6   4  -3  277.17    7.10
 -16   3  -3   29.00    7.90
 -12   5  -2   54.49    7.90
  -8   5  -2   94.79    6.20
 -15   4  -2   12.40    8.60
 -18   2  -2    2.00    6.20
 -14  -1  -6   86.39    8.20
 -14  -5  -6    4.50    7.30
 -13   2  -5   33.50    8.40
  -7   2  -5  890.61   13.10
  -5   1  -5    1.40    4.80
 -16   0  -5   34.00    7.00
  -4   0  -5  366.46    7.60
 -17  -2  -5   29.40    5.80
  -6   3  -4  164.38    6.60
 -11   5  -2  726.13   12.80
 -10   5  -2   23.60    6.90
  -9   5  -2  368.46    9.10
  -7   5  -1  227.88    6.30
 -12   0  -6   32.40    8.10
  -8   0  -6   20.00    7.30
 -14  -2  -6    1.10    7.30
 -12   2  -5   24.10    8.00
 -13   3  -4   12.20    7.80
 -18  -1  -4    2.60    5.30
  -7   4  -3   90.69    6.00
 -10   0  -6  154.08    9.60
 -13  -1  -6    7.40    7.70
  -7  -1  -6   47.60    7.40
  -6  -2  -6  343.57    9.20
 -14  -3  -6   32.00    7.80
 -14  -4  -6    4.70    7.00
 -11   2  -5  213.08   10.20
  -8   2  -5   30.30    6.70
 -14   1  -5   55.99    8.50
 -16  -1  -5    8.90    6.70
  -7   3  -4  192.88    7.40
 -15   2  -4  151.48    9.40
 -14   4  -2  105.59   10.00
 -11   5  -1   94.99    8.60
  -8   5  -1   90.49    5.80
 -12  -1  -6    5.50    8.10
  -8  -1  -6   28.70    7.10
 -13  -2  -6   48.10    8.20
  -6  -3  -6    0.90    6.20
 -10   2  -5   -2.90    5.30
  -6   1  -5  312.87    8.40
  -4  -1  -5  178.18    6.70
 -12   3  -4  250.27   10.60
  -8   3  -4  798.42   12.50
  -5   2  -4  732.33    9.90
 -16   1  -4    3.00    7.20
 -11   4  -3    6.10    7.00
  -9   4  -3   34.70    6.30
  -8   4  -3  882.11   12.30
  -5   3  -3  390.06    7.30
 -16   3  -2   19.00    7.90
 -10   5  -1  489.25   10.00
  -9   5  -1 1071.29   12.40
 -11  -1  -6   23.90    8.30
 -10  -1  -6   19.20    8.00
  -9  -1  -6    7.30    7.60
  -7  -2  -6  174.58    8.50
 -13  -3  -6   19.60    8.10
 -13  -4  -6   10.00    7.60
 -13   1  -5   39.70    8.60
 -16  -2  -5    2.70    6.60
 -11   3  -4   65.29    8.20
 -10   3  -4  606.94   12.70
  -9   3  -4   29.80    6.90
 -14   2  -4    1.30    8.00
 -10   4  -3  251.07    9.10
 -16   2  -3    6.80    7.70
 -18   0  -3    3.30    6.00
 -17   2  -2   52.39    7.80
 -18   1  -2    4.10    6.30
 -12  -2  -6    5.70    7.90
  -8  -2  -6  169.58    9.00
  -7  -3  -6   33.50    7.30
  -7  -4  -6    5.40    7.00
 -12  -5  -6   34.30    8.20
  -7   1  -5   92.79    6.80
 -14   0  -5   80.79    9.10
 -15  -1  -5   -4.10    7.30
 -16  -3  -5   51.09    6.90
 -16  -4  -5    8.70    6.20
  -4   1  -4 1782.22   13.40
 -17  -1  -4   35.10    7.00
 -14   3  -3   25.80    8.10
 -17   1  -3   11.80    7.00
 -13   4  -2   44.90    8.20
 -14   4  -1  742.83   13.70
 -16   3  -1   60.69    9.50
 -11  -2  -6  141.79    9.40
 -10  -2  -6   27.90    8.30
  -8  -3  -6  424.86   11.80
 -12  -4  -6   77.69    8.70
 -11  -5  -6  124.59    9.00
 -11   1  -5   -1.10    7.80
  -8   1  -5   62.49    7.10
  -4  -2  -5  130.19    5.70
 -13   2  -4  152.18    9.80
 -15   1  -4   16.00    8.00
 -16   0  -4   19.50    7.50
  -6   3  -3 1153.88   11.90
 -12   4  -2  209.28    9.40
 -15   3  -2   13.90    8.20
  -9  -3  -6    6.70    7.70
 -11  -4  -6   14.60    8.40
 -10  -4  -6   95.29   10.10
  -9  -4  -6   -1.20    8.90
  -8  -4  -6    7.40    7.40
 -10  -5  -6   10.00    8.00
 -10   1  -5    0.40    7.10
  -9   1  -5  187.38    7.60
  -6   0  -5  223.48    7.60
 -15  -2  -5   55.49    8.10
 -17  -2  -4   24.20    6.70
 -15   2  -3   78.79    8.90
 -18  -1  -3   -0.90    6.00
 -17   2  -1  108.29    9.30
 -14  -1  -5   31.10    8.20
 -15  -3  -5   13.50    7.50
  -4  -3  -5  109.19    5.60
 -15  -4  -5    4.10    7.10
 -15  -5  -5   15.50    6.70
 -12   2  -4   11.90    8.00
  -7   2  -4  652.43   10.80
 -14   1  -4   15.30    8.20
 -17  -3  -4   38.50    6.60
 -12   3  -3  141.29    9.30
  -7   3  -3  630.54    9.90
 -16   1  -3  127.79    9.10
 -11   4  -2  278.27    9.70
 -10   4  -2  225.68    8.70
  -9   4  -2  291.97    8.50
 -16   2  -2    9.20    7.60
 -18   0  -2   28.80    7.80
 -13   4  -1  183.88    9.40
 -18   1  -1    4.90    6.80
 -14  -6  -5    5.40    7.20
 -11   2  -4  144.09    9.10
 -10   2  -4  161.78    8.60
  -9   2  -4  218.18    8.70
  -8   2  -4   18.90    6.00
  -5   1  -4  302.97    6.30
 -16  -1  -4   -0.50    7.40
 -17  -4  -4    4.20    5.90
 -11   3  -3  164.38    8.80
 -18  -2  -3    3.50    6.20
 -14   3  -2  223.68   10.50
 -15   3  -1   35.30    9.60
 -10   0  -5  196.18    9.80
  -8   0  -5  363.46   10.00
 -13  -1  -5   38.90    8.60
  -6  -1  -5  346.87    8.50
 -14  -2  -5    8.80    7.90
  -5  -2  -5  513.95    9.00
 -10   3  -3  625.64   12.20
  -9   3  -3  123.49    7.30
  -8   3  -3  313.77    8.30
 -14   2  -3   23.50    8.50
 -12   4  -1   54.89    7.70
  -7   4  -1  114.49    5.80
 -12  -1  -5  107.19    9.50
 -14  -3  -5   -4.10    7.90
 -14  -4  -5  114.39    9.30
 -14  -5  -5   39.10    8.10
 -13   1  -4    6.50    5.90
  -6   1  -4   83.79    5.60
 -16  -2  -4   -0.10    7.30
 -16  -6  -4   -1.80    6.20
 -17  -1  -3    5.00    7.10
 -11   4  -1  345.87   10.70
 -11  -1  -5    4.40    7.80
  -7  -1  -5   97.09    6.90
 -13  -2  -5   41.20    8.90
  -5  -3  -5  248.38    7.30
 -13  -6  -5  106.19    8.90
 -12   1  -4   31.40    8.40
 -14   0  -4  120.69    9.90
 -16  -3  -4   14.20    7.40
 -13   2  -3  191.38   10.30
 -15   1  -3   58.09    8.80
 -16   0  -3   27.40    8.10
 -18  -1  -2    5.10    6.70
 -10   4  -1  448.76    9.80
  -9   4  -1   33.70    6.40
  -8   4  -1 1268.87   12.50
 -16   2  -1    8.60    8.20
 -18   0  -1    5.60    7.00
 -10  -1  -5    7.70    7.60
  -9  -1  -5  196.58    9.10
  -8  -1  -5   67.69    7.20
 -12  -2  -5   16.60    8.30
  -6  -2  -5   32.20    5.90
 -13  -3  -5    6.40    8.40
 -13  -5  -5   48.50    9.50
 -11   1  -4  226.48   10.00
  -7   1  -4  413.66    9.10
 -16  -4  -4   16.40    7.30
 -16  -5  -4   12.00    6.60
 -15  -7  -4    3.00    6.60
  -6   2  -3  539.45    8.60
 -16   1  -2   54.49    8.70
 -17   1  -1    7.20    7.60
 -13  -4  -5   54.89    8.80
 -12  -6  -5   23.10    8.30
 -10   1  -4  157.68    8.90
  -8   1  -4  173.98    7.90
 -15  -2  -4  172.88    9.90
 -12   2  -3   52.99    8.40
 -14   1  -3    7.90    8.00
 -17  -2  -3   58.29    7.50
 -18  -2  -2    0.90    6.60
 -11  -2  -5  219.48   10.50
 -12  -3  -5   77.89    9.40
  -6  -3  -5  253.07    8.00
 -12  -5  -5   -1.50    9.30
 -15  -6  -4   21.70    8.20
 -11   2  -3  644.54   13.00
  -7   2  -3 1450.65   13.80
 -16  -1  -3  133.99    9.70
 -11   3  -2  345.27   10.20
  -7   3  -2  343.77    7.40
 -13   3  -1  350.06   11.90
 -10   4   0  272.57    9.00
 -16   2   0    2.00    8.10
 -18   0   0   16.90    7.30
 -10  -2  -5    1.10    7.50
  -9  -2  -5  392.16   11.00
  -8  -2  -5   31.90    6.70
 -11  -3  -5    1.30    8.20
  -7  -3  -5  110.99    8.30
  -6  -4  -5   17.00    6.10
 -11  -6  -5  104.79    9.20
  -6   0  -4 2424.26   17.10
 -15  -3  -4   25.80    8.10
 -15  -5  -4   13.90    8.60
 -10   2  -3   40.70    7.00
  -9   2  -3  241.68    8.20
  -8   2  -3  117.69    6.50
 -17  -4  -3   18.70    6.90
 -17  -5  -3    4.30    6.20
 -10   3  -2  726.03   12.10
  -9   3  -2  124.09    6.90
  -8   3  -2  962.50   11.70
 -18  -3  -2   43.00    6.90
 -15   2  -1  181.68   10.20
 -18  -1  -1    8.60    7.20
  -9   4   0   16.90    5.30
 -17   1   0  138.19    9.20
 -10  -3  -5  315.97   11.10
  -8  -3  -5  320.97    9.90
  -7  -4  -5  155.08    9.00
 -11  -5  -5    7.80    8.30
 -10  -6  -5   27.10    8.40
 -13  -1  -4   -1.40    8.20
 -14  -2  -4    2.20    8.20
 -15  -4  -4   16.60    7.70
 -14  -7  -4   60.29    8.00
 -13   1  -3   25.80    8.40
 -13   2  -2  268.97   10.60
 -15   1  -2    1.90    8.30
 -16   0  -2   91.79    9.00
 -17  -1  -2   92.59    8.50
 -16   1  -1   72.49    8.80
 -10  -4  -5  195.18   10.00
  -8  -4  -5  221.08   10.10
 -10  -5  -5   19.50    8.50
  -8  -5  -5    5.00    8.20
 -10   0  -4  617.94   12.60
  -5  -1  -4  376.06    7.40
 -14   0  -3  211.28   10.70
 -16  -2  -3   10.30    7.70
 -12   3  -1  381.16   10.80
  -9  -4  -5    8.50    7.40
  -9  -5  -5  227.98    9.90
  -8   0  -4    1.40    4.10
 -12  -1  -4   16.60    8.30
 -14  -3  -4  108.99    9.60
 -14  -6  -4   77.49    8.60
 -12   1  -3  139.79    9.40
 -15  -1  -3   72.19    9.10
 -16  -3  -3   31.80    8.00
 -16  -6  -3   16.70    7.80
 -12   2  -2   81.59    8.30
 -17  -2  -2   51.29    8.10
 -14   2  -1   52.99    8.80
 -18  -2  -1   -3.20    6.70
 -13   3   0  187.58    9.40
 -18  -1   0   14.70    7.20
 -13  -2  -4  174.58   10.30
 -14  -4  -4   16.60    8.40
 -14  -5  -4    5.10    8.00
 -13  -7  -4   38.70    8.30
 -11   1  -3  106.89    8.20
 -16  -4  -3   -6.80    7.50
 -11   3  -1   66.09    7.00
 -11  -1  -4  217.88   10.00
  -6  -1  -4   73.19    5.50
 -13  -3  -4    8.00    8.40
 -10   1  -3   10.60    6.30
 -11   2  -2   36.00    7.30
 -16  -1  -2   62.59    8.80
 -17  -3  -2   26.10    7.60
 -17  -6  -2   14.50    7.10
 -10   3  -1  244.58    8.30
 -17  -1  -1    0.30    7.70
 -18  -3  -1   42.10    6.90
 -12   3   0  703.93   13.10
 -16   1   0   46.20    8.70
 -18  -1   1    2.90    7.00
 -10  -1  -4  148.09    8.60
  -9  -1  -4   20.30    6.40
  -7  -1  -4  438.46    9.00
 -12  -2  -4   20.20    8.40
  -5  -2  -4  873.21   10.10
 -13  -4  -4   48.60    8.80
 -13  -6  -4   45.30    8.90
  -9   1  -3  423.16    9.80
  -8   1  -3  261.97    7.70
  -7   1  -3  602.94    8.90
 -14  -1  -3   25.40    8.50
 -15  -7  -3   -3.30    7.10
 -10   2  -2   54.59    6.50
 -17  -5  -2   99.29    7.90
  -9   3  -1  411.46    8.50
  -8   3  -1  252.07    6.90
 -16   0  -1   73.79    9.20
 -18  -4  -1   11.50    6.40
 -18  -2   0   -1.80    7.10
  -8  -1  -4  171.08    6.40
 -11  -2  -4  147.69    9.50
 -13  -5  -4   83.39    9.10
 -12  -7  -4   24.50    8.50
 -12   0  -3  174.38    9.80
 -15  -3  -3   45.90    8.80
 -14  -8  -3   86.19    8.90
  -9   2  -2  832.42   11.70
  -7   2  -2 1359.76   12.50
 -13   1  -2   40.40    8.20
 -16  -2  -2    5.50    7.90
 -14   2   0  209.18   10.00
 -16   1   1   67.69    8.90
  -6  -2  -4  273.17    7.40
 -12  -3  -4  303.47   11.50
 -12  -6  -4   29.40    9.90
 -13  -1  -3   23.80    8.60
 -15  -4  -3  111.09    9.40
 -15  -5  -3   76.79    8.70
 -15  -6  -3   36.60    8.10
 -15  -1  -2    2.50    8.30
 -17  -2  -1  117.79    9.00
 -11   3   0  501.45   10.50
 -18  -3   0   20.10    7.70
 -10  -2  -4  174.68    8.90
  -9  -2  -4  223.78    8.90
  -7  -2  -4  719.53   10.80
 -11  -3  -4   79.19    8.90
  -5  -3  -4   97.39    5.40
 -12  -5  -4   47.30    9.20
 -11  -7  -4   35.20    8.70
 -12   1  -2   58.29    8.10
 -16  -3  -2   24.80    8.20
 -16  -7  -2   53.19    7.40
 -14   1  -1   10.20    8.00
 -10   3   0  588.44   10.70
 -15   1   0    9.40    8.60
 -14   2   1   57.99    9.60
 -18  -2   1   -2.10    6.80
  -8  -2  -4   20.00    6.10
 -10   0  -3  123.19    7.90
  -6   0  -3  430.36    7.80
 -14  -3  -3   29.30    8.90
 -14  -7  -3    4.30    7.90
 -16  -4  -2   58.39    8.20
 -16  -6  -2   79.29    8.90
 -16  -1  -1   81.29    9.00
 -17  -3  -1    3.30    7.70
 -17  -7  -1    5.40    4.70
 -13   2   0  224.48    9.80
 -16   0   0  157.68    9.90
 -18  -4   0   40.10    6.90
 -18  -5   0    8.70    6.00
 -18  -2   2    3.60    6.70
 -10  -3  -4  679.03   13.30
  -6  -3  -4  191.68    6.80
 -11  -4  -4   51.69    8.50
  -5  -4  -4  184.88    6.30
 -11  -6  -4    3.30    8.10
 -10  -7  -4   52.59    8.80
 -13  -2  -3  210.98   10.90
 -14  -4  -3  372.16   12.30
 -14  -6  -3   18.70    8.00
 -13  -8  -3   16.90    8.10
 -11   1  -2  622.74   12.20
 -15  -2  -2   77.39    9.40
 -16  -5  -2   14.20    7.90
 -15  -8  -2   35.90    7.00
 -17  -4  -1    3.40    7.10
 -17  -6  -1   63.89    7.20
  -9   3   0   83.39    5.70
 -17  -1   1    7.30    7.90
  -9  -3  -4   28.50    7.00
  -8  -3  -4  942.91   13.10
 -10  -4  -4  186.48    9.60
 -10  -6  -4   43.50    8.50
  -9  -7  -4    2.30    8.10
 -14  -5  -3   22.00    8.50
 -14  -9  -2    6.90    6.90
 -13   1  -1  133.89    9.00
 -16  -2  -1    0.90    7.90
 -17  -2   0    1.60    7.80
 -15   1   1  110.49    9.40
 -16   0   1   69.89    9.10
 -18  -3   2   46.40    7.60
  -6  -4  -4  821.52   10.90
 -10  -5  -4    9.00    7.90
  -9  -6  -4  200.38   10.40
 -12  -2  -3   54.39    8.50
 -13  -7  -3   18.20    9.60
 -10   1  -2  236.38    7.30
 -10   2  -1   66.39    6.30
 -14   0  -1  258.47   10.80
 -16  -8  -1    9.90    6.30
 -12   2   0   -1.10    6.70
 -14   1   0  239.18   10.50
 -13   2   1   87.99    8.30
 -18  -4   1    7.00    6.20
 -18  -5   1   12.60    5.90
 -17  -1   2   84.59    8.60
  -8  -4  -4   84.59    7.30
  -7  -4  -4   46.80    6.30
  -9  -5  -4  179.08    9.10
  -8  -5  -4  116.29    8.70
  -7  -5  -4  441.36   10.50
  -6  -5  -4  507.85    9.40
  -8  -6  -4  180.78    8.60
 -10  -1  -3   10.80    6.50
 -13  -4  -3  136.59    9.80
 -12  -8  -3   35.20    8.60
  -9   1  -2  140.49    6.70
  -8   1  -2  254.87    7.10
  -7   1  -2  505.35    8.30
 -12   0  -2  482.55   11.90
 -15  -7  -2    2.30    7.30
  -9   2  -1   85.79    6.00
 -15  -1  -1   94.29    9.30
 -16  -1   0   50.29    8.50
 -17  -3   0   33.10    7.90
 -16   0   2  102.39    9.00
  -9  -1  -3  395.36    9.50
 -13  -5  -3  113.39    9.60
 -13  -6  -3  136.69    9.90
 -13  -1  -2   52.49    8.50
 -14  -2  -2   58.99    9.00
 -15  -4  -2   10.60    8.20
 -15  -5  -2   46.40    8.50
 -15  -6  -2   52.79    8.40
  -8   2  -1   26.50    4.70
 -12   1  -1  363.36   10.50
 -16  -3  -1   48.60    8.50
 -16  -7  -1   39.00    7.20
 -15  -9  -1   49.99    6.90
 -17  -4   0   21.80    7.20
 -17  -7   0    4.10    5.90
  -8  -1  -3  260.37    7.70
  -7  -1  -3  745.33   10.10
  -6  -1  -3  588.84    8.60
 -11  -2  -3  709.13   13.50
 -12  -3  -3  169.48    9.80
 -12  -7  -3  246.88   11.80
 -14  -8  -2    6.50    7.80
 -13  -9  -2   51.79    8.90
 -16  -4  -1    5.00    8.10
 -16  -6  -1   18.40    7.10
 -11   2   0   58.29    7.00
 -13   1   0  263.57   11.20
 -17  -5   0  198.78    9.20
 -14   1   1    3.80    7.80
 -17  -2   2   52.89    9.00
 -10  -2  -3   24.60    6.70
 -12  -4  -3  127.39    9.70
 -11  -8  -3   25.10    8.40
 -11   1  -1   59.69    6.90
 -14  -1  -1   -0.70    8.10
 -15  -2  -1  179.08   10.40
 -16  -5  -1    7.30    7.60
 -16  -2   0    6.60    8.00
 -16  -1   1   79.89    9.10
 -17  -3   1    2.10    7.50
 -17  -2   3   47.40    7.60
 -11  -3  -3  193.38    9.60
 -12  -6  -3   27.10    8.70
 -10   0  -2  829.82   12.60
 -12  -1  -2   59.09    7.80
 -13  -2  -2  257.97   11.10
 -14  -4  -2   96.19    9.60
 -14  -7  -2  155.88    9.60
 -15  -8  -1   15.60    7.10
 -10   2   0    0.90    5.50
 -14   0   0   75.89    8.90
 -15  -1   0    7.60    8.30
 -16  -8   0   48.80    6.50
  -9  -2  -3  268.87    8.60
 -11  -7  -3   16.50    8.60
 -10  -8  -3   39.00    9.80
 -14  -5  -2  115.09    9.60
 -14  -6  -2   42.80    8.70
 -10   1  -1  509.75   10.00
 -15  -3  -1   41.80    8.60
 -16  -3   0    9.50    8.30
 -17  -4   1    2.50    7.30
 -17  -5   1    0.80    7.70
 -17  -6   1   61.09    6.90
 -16  -1   2   59.89    8.80
 -16  -1   3  140.09   10.20
  -8  -2  -3  125.59    6.50
  -6  -2  -3  604.04    8.70
 -10  -3  -3  686.43   12.70
 -11  -4  -3    0.30    7.50
 -11  -5  -3   67.19    8.70
 -11  -1  -2  636.64   12.40
 -13  -3  -2   46.00    8.60
 -13  -8  -2   40.10    8.50
 -12  -9  -2    9.90    8.10
 -12   0  -1   21.30    7.10
 -15  -7  -1    0.20    7.50
 -14  -9  -1   12.90    7.20
 -13 -10  -1    2.30    7.10
  -9   2   0 2359.56   16.60
 -16  -7   0   48.60    7.20
 -11   2   1  683.83   11.30
 -13   1   1  134.29    8.60
 -16  -2   1   -5.20    7.90
 -17  -3   3   13.70    7.20
  -7  -2  -3 1170.48   11.80
 -10  -7  -3  278.17   11.50
  -9  -8  -3   43.10    9.70
  -8   0  -2  420.46    7.60
 -13  -7  -2    9.20    9.60
  -9   1  -1  344.07    7.90
 -13  -1  -1  148.39    9.30
 -15  -5  -1  102.99    9.40
 -15  -6  -1   24.60    8.20
 -15  -2   0   40.60    8.80
 -16  -4   0   74.49    8.60
 -16  -5   0   39.70    8.10
 -16  -6   0   82.39    8.20
 -15  -9   0   10.00    6.50
 -17  -4   2   18.40    7.20
  -9  -3  -3  127.79    7.30
 -10  -4  -3  275.27    9.80
 -10  -6  -3   34.80    9.40
 -10  -1  -2  248.18    8.50
 -13  -5  -2   29.10    8.40
 -13  -6  -2  105.89    9.40
 -14  -1   0  247.88   10.70
 -14 -10   0    7.20    6.40
 -14   0   1  282.97   10.80
 -16  -8   1    6.00    6.90
 -16  -2   2    7.10    7.70
 -17  -5   2  103.69    7.80
 -17  -6   2   17.50    6.50
 -17  -4   3   13.00    6.80
  -8  -3  -3  348.37    8.60
  -9  -4  -3   34.60    6.80
 -10  -5  -3  106.09    8.20
  -9  -7  -3   57.59    9.10
 -12  -3  -2  459.85   12.20
 -12  -8  -2  157.58    9.90
 -11  -9  -2  375.86   12.20
  -8   1  -1  619.94    9.00
 -14  -3  -1   24.60    8.70
 -14  -8  -1  109.19    8.80
 -10   2   1   62.99    6.00
 -16  -3   1   51.09    8.30
 -13   1   2   51.39    8.00
 -16  -2   3    7.50    8.90
  -7  -3  -3  604.74    9.60
  -9  -6  -3  249.48   10.50
 -12  -1  -1  378.76   10.80
 -13  -2  -1  114.89    9.40
 -14  -7  -1   33.60    8.00
 -13  -9  -1  197.58    9.60
 -15  -3   0    5.40    8.00
 -15  -8   0   48.90    7.40
 -12   1   1  411.46   10.40
 -16  -4   1    3.20    7.80
 -16  -7   1   40.50    7.00
 -15  -1   2    5.00    8.40
  -8  -4  -3  980.80   12.80
  -8  -7  -3   69.29    7.60
 -12  -4  -2  234.18   10.50
 -12  -7  -2   27.70    8.90
 -10   0  -1  115.99    6.70
 -14  -5  -1    4.00    8.40
 -14  -6  -1   76.39    8.90
 -12   0   0  279.57    9.60
 -14  -2   0  194.28   10.20
 -15  -4   0   21.80    8.50
 -15  -7   0    2.30    7.20
 -15  -2   1  210.18   10.70
 -16  -5   1    3.20    7.60
 -16  -6   1   14.70    7.10
 -15  -9   1   55.59    6.60
 -16  -3   2   14.40    7.80
 -16  -8   2   44.80    6.20
 -15  -1   3   69.69    9.80
  -6  -4  -3  285.57    7.50
  -8  -5  -3   55.49    6.70
  -8  -6  -3  456.25   10.50
  -7  -7  -3  113.99    7.60
 -10  -2  -2   57.89    6.70
 -11  -3  -2  389.56   10.90
 -12  -5  -2   68.99    8.90
 -11  -8  -2   24.70    9.60
 -10  -9  -2   55.19    9.60
 -13  -1   0  268.37   10.40
 -15  -6   0  133.39    9.30
 -14  -9   0   -1.70    7.10
  -9   2   1   80.09    5.30
 -14  -1   1    5.30    8.10
 -14   0   3  237.48   10.10
 -16  -3   3   33.90    8.90
 -16  -3   4   13.90    8.50
  -7  -5  -3   61.29    6.20
  -7  -6  -3  237.48    8.00
  -7  -1  -2  505.85    8.10
 -11  -1  -1   59.19    6.90
 -13  -3  -1  351.26   10.20
 -13  -8  -1  114.49    9.10
 -13 -10   0   98.09    8.00
 -12   1   2   56.39    8.50
 -16  -4   2   56.69    8.40
 -16  -7   2   56.79    7.00
  -6  -5  -3  216.38    6.90
  -5  -5  -3  221.38    6.20
  -6  -6  -3  244.38    7.40
  -9  -2  -2  910.11   12.20
 -11  -4  -2  315.47   10.50
 -12  -2  -1    6.20    5.20
 -13  -4  -1  191.18   10.30
 -13  -7  -1   11.40    9.50
 -12  -9  -1   13.70    8.10
 -11 -10  -1  217.98    9.90
 -14  -8   0    3.40    8.60
 -11   1   1   60.49    6.60
 -15  -3   1   41.10    8.60
 -15  -8   1    3.90    6.90
 -16  -5   2   13.10    7.30
 -16  -6   2   60.89    7.50
 -16  -4   4   20.90    8.00
 -10  -3  -2  752.82   12.50
 -11  -5  -2  889.21   14.90
 -11  -6  -2  105.29    9.00
  -9  -9  -2   19.40    8.20
 -13  -6  -1   -0.10    8.00
 -15  -4   1   30.10    8.40
 -15  -9   2   32.60    6.10
 -15  -2   3   95.29   10.10
 -16  -5   3   10.00    8.00
 -16  -7   3    2.20    6.00
  -8  -2  -2   55.29    5.30
  -8   0  -1 4353.26   21.20
 -10  -1  -1  512.85   10.00
 -12  -1   0    3.80    6.90
 -13  -2   0  213.98    9.80
 -14  -4   0   85.09    9.10
 -14  -7   0   86.09    8.80
 -11 -11   0   45.70    8.40
 -15  -5   1  102.89    9.10
 -15  -6   1   18.90    7.80
 -15  -7   1   -3.00    7.00
 -16  -6   3   18.80    6.50
 -15  -2   4  179.88    9.50
 -16  -5   4   12.40    6.80
 -16  -6   4    1.10    6.10
  -9  -3  -2  130.59    6.90
 -10  -4  -2  234.08    8.90
 -10  -7  -2  220.58    9.80
 -11  -2  -1  738.73   12.70
 -12  -8  -1  134.29    9.70
 -14  -6   0   79.79    9.10
 -13  -9   0   39.90    7.80
 -12 -10   0  138.19    9.60
 -10   1   1  495.95    9.10
 -13  -1   1  126.79    8.70
 -14  -9   1   12.20    7.00
 -15  -3   2    8.20    8.00
 -15  -8   2   40.20    6.80
 -14 -10   2   11.50    5.80
 -14  -1   3   16.90    8.20
 -14  -1   4   20.30    9.60
  -7  -2  -2 1262.77   11.90
 -10  -5  -2   34.40    7.40
 -10  -6  -2  424.86   11.40
  -9  -8  -2  352.46   10.70
 -12  -4  -1   69.09    8.30
 -12  -7  -1  248.28   10.50
 -11  -9  -1   64.19    8.70
 -10 -10  -1  162.18    9.40
 -10   0   0 1667.23   15.30
 -13  -3   0  214.68   10.20
 -14  -3   1   23.60    8.20
 -12 -11   1   11.70    6.60
 -11   1   2  679.03   11.10
 -15  -4   2   12.00    7.80
 -15  -3   5    6.10    7.40
  -8  -3  -2 1073.69   12.10
  -9  -4  -2  330.47    8.90
  -9  -1  -1  306.17    7.70
 -12  -5  -1   78.89    8.80
 -12  -6  -1    3.80    8.10
 -13  -8   0   69.89    8.80
 -14  -8   1  107.09    8.60
 -15  -5   2   50.29    8.00
 -15  -7   2    1.60    7.20
 -15  -8   3   -5.30    5.80
 -15  -3   4   28.30    7.70
  -9  -5  -2  426.76   10.00
  -9  -7  -2  150.78    8.70
  -8  -8  -2  164.88    9.70
 -10  -2  -1   69.19    6.50
 -11  -1   0  710.13   11.80
 -12  -2   0   -6.90    6.70
 -13  -4   0  115.09    9.30
 -13  -7   0   16.80    8.00
 -10 -11   0   66.99    9.20
 -13  -2   1   91.19    8.60
 -14  -4   1  940.91   16.10
 -12   0   2  515.95   11.10
 -13  -1   2   54.99    8.10
 -15  -6   2   54.79    7.80
 -14  -9   2   11.80    6.30
 -15  -4   3  113.19    8.60
 -15  -8   4   12.50    5.70
 -15  -4   5    2.70    6.90
  -7  -3  -2  350.96    7.20
  -8  -1  -1  639.14    9.00
 -11  -4  -1  367.96   10.50
 -10  -9  -1   44.20    9.40
  -9 -10  -1  104.79    8.80
 -13  -6   0  149.49    9.60
 -12  -9   0    5.80    7.80
 -11 -10   0    3.10    8.60
  -9   1   1  345.27    7.40
 -12  -1   1  406.26   10.60
 -14  -5   1    1.20    8.10
 -14  -7   1   26.60    7.80
 -14  -2   3   23.20    8.10
 -15  -5   3   78.79    8.20
 -15  -7   3    4.90    6.40
 -15  -4   4   22.40    7.80
 -15  -5   5   25.10    7.70
  -8  -4  -2  496.45    9.30
  -8  -7  -2  273.97    9.90
 -11  -7  -1    5.90    7.90
 -12  -3   0  795.62   14.00
 -13  -9   1  193.58    9.30
 -10   1   2  248.18    7.40
 -14  -3   2  202.28   10.10
 -13 -10   2   82.09    7.30
 -15  -6   3   41.40    7.50
 -14  -2   4    2.20    7.70
 -15  -5   4   20.70    7.30
 -15  -6   4   24.90    6.70
 -15  -7   4    5.10    6.10
  -8  -5  -2  104.59    6.60
  -8  -6  -2  103.89    7.20
  -7  -8  -2  178.38    8.10
 -10  -3  -1  257.87    8.50
 -11  -5  -1   94.89    6.50
 -11  -6  -1  298.07   10.50
 -10  -1   0   13.90    5.30
 -11  -2   0   40.70    6.60
 -12  -8   0  172.38    9.90
 -13  -3   1  387.36   11.60
 -11 -11   1   25.00    7.30
 -14  -8   2   -0.40    6.90
 -12 -11   2   55.89    6.70
 -12   0   3  162.48    8.40
 -13  -1   3   26.20    7.70
 -14  -9   3    5.10    6.00
  -7  -4  -2  228.78    6.70
  -8   0   0 1246.28   11.30
 -13  -8   1  117.29    9.10
 -13  -2   2  271.87   10.20
 -14  -4   2  118.49    9.30
 -14  -3   5    0.10    8.40
 -14  -4   6    1.30    7.60
  -7  -7  -2   41.00    6.50
 -10  -4  -1  497.45   10.60
 -12  -5   0  213.48    9.80
 -12  -6   0  116.89    9.20
 -12  -7   0   46.50    8.40
 -10 -10   0   83.79    9.40
 -11  -1   1   58.89    6.60
 -12  -2   1    1.70    6.80
 -13  -4   1  224.58   10.30
 -13  -7   1    4.30    7.50
 -14  -5   2  123.59    9.20
 -14  -6   2   40.00    8.10
 -13 -10   3   -2.00    5.90
 -14  -3   4  107.19    8.90
  -7  -6  -2  804.82   11.20
  -9  -3  -1  458.95    9.10
 -10  -5  -1  607.64   11.80
 -10  -6  -1    0.60    6.90
 -10  -7  -1   95.89    8.20
 -11  -3   0  561.14   11.40
 -13  -6   1    8.50    8.30
 -12  -9   1    8.00    7.50
 -13  -9   2   69.39    7.60
 -10 -12   2   18.00    6.40
 -14  -4   3  421.66   12.00
 -14  -8   4   16.50    6.20
 -13 -10   4   17.70    5.90
 -14  -8   5   60.49    6.30
 -14  -5   6    3.00    6.60
 -14  -6   6   15.20    6.10
  -6  -5  -2  515.65    8.20
  -6  -7  -2  216.88    7.30
  -9  -8  -1   44.30    8.90
  -9  -1   0   49.80    5.00
 -10  -2   0    0.40    5.30
 -11  -8   0   18.00    7.90
 -10 -11   1  295.07    9.90
  -9   1   2  129.99    5.60
 -13  -3   2   48.00    8.10
 -12 -10   2   83.69    7.80
 -11 -11   2   33.70    7.80
 -13  -2   3  212.38    9.60
 -14  -5   3   11.80    7.80
 -14  -6   3   21.60    7.60
 -14  -7   3    8.90    7.20
 -14  -4   5  147.69    8.80
 -14  -7   5   16.10    7.10
  -6  -6  -2  340.07    7.60
  -9  -4  -1   37.90    5.60
  -8  -9  -1   27.80    7.50
 -12  -3   1  323.97    9.00
 -13  -8   2   41.20    7.80
 -12  -1   3  172.98    8.50
 -13  -9   3  126.39    8.10
 -13  -2   4  172.08    9.30
 -14  -5   4   15.60    7.40
 -14  -6   4   67.99    7.60
 -14  -7   4   96.19    7.80
 -14  -5   5   61.29    7.60
 -14  -6   5    3.80    6.70
  -5  -6  -2   90.29    5.70
  -7  -2  -1  738.23    9.00
  -9  -7  -1   55.69    7.50
 -11  -5   0 1672.93   18.50
 -11  -7   0   96.49    8.70
  -9 -10   0   36.70    8.00
 -11  -2   1  755.02   12.10
 -12  -4   1   67.69    7.80
 -12  -8   1  131.59    9.20
 -10   0   2  881.51   11.20
 -12  -2   2  101.59    7.80
 -12  -1   4   24.90    8.50
 -13  -9   5   43.40    6.50
  -8  -3  -1  212.98    5.70
  -9  -5  -1 1207.88   14.20
  -9  -6  -1  910.41   13.30
 -10  -3   0  688.33   11.20
 -11  -6   0  328.77    9.40
 -10  -1   1  490.15    9.20
 -12  -5   1   87.49    8.30
 -12  -7   1  242.58   10.40
 -13  -5   2   26.10    7.80
 -13  -6   2  112.29    9.20
 -12  -9   2   14.30    8.60
  -9 -12   2  101.49    8.50
 -12 -10   3    5.80    6.60
 -10 -12   3   12.10    5.90
  -8  -8  -1  463.95   10.70
  -7  -9  -1  375.06    9.90
  -8  -1   0   48.30    3.60
  -9  -2   0 2520.35   17.40
 -10  -8   0  558.34   12.30
 -12  -6   1    7.00    7.30
 -11  -9   1   73.29    8.40
  -9 -11   1   55.69    8.00
 -13  -4   3  148.49    9.00
 -11 -11   3   10.20    6.50
 -13  -3   4   12.00    7.60
 -13  -3   5   11.70    7.60
 -13  -4   6   11.50    8.00
  -8  -4  -1 1314.47   13.10
 -10  -4   0  349.87    9.30
 -11  -3   1   77.89    7.00
 -12  -3   2  456.15   11.30
 -11 -10   2   28.40    7.40
 -10 -11   2   95.99    7.90
 -13  -5   3  114.59    8.80
 -13  -7   3   18.60    7.60
 -13  -8   4    7.30    6.70
 -12 -10   4   36.50    6.20
 -11 -11   4   18.70    6.50
 -13  -8   5    5.60    6.10
 -12 -10   5    6.20    5.30
 -13  -7   6   13.50    6.20
  -7  -3  -1  133.19    5.20
  -8  -5  -1  111.79    6.30
  -8  -6  -1  867.81   12.00
 -10  -5   0    3.60    6.10
 -10  -7   0  380.06   10.80
  -8 -10   0   58.79    8.10
 -11  -8   1  164.68    9.40
 -12  -8   2  181.28    9.50
 -10   0   3  166.28    6.90
 -11  -1   3   97.29    7.00
 -13  -6   3  121.39    8.90
 -12  -9   3    8.00    6.90
 -13  -4   4   52.09    8.20
 -13  -7   4   47.00    7.30
 -13  -4   5   57.19    8.00
 -13  -5   6   10.70    7.00
  -7  -8  -1  243.88    8.40
 -10  -6   0  444.46   10.60
  -9  -1   1  335.87    7.30
 -10  -2   1   65.29    5.90
 -11  -4   1  413.16   10.50
 -11  -2   2   32.60    6.40
 -12  -4   2  234.78    9.40
 -12  -7   2   26.30    8.00
  -9 -12   3   48.60    7.30
 -12  -2   4   17.40    7.20
 -13  -5   4   92.19    8.50
 -13  -6   4   52.09    7.90
 -13  -5   5   42.30    8.00
 -13  -6   5  109.99    8.00
 -13  -7   5   27.80    6.70
 -12  -9   6   12.10    5.40
  -7  -4  -1  126.59    5.30
  -8  -2   0    2.10    3.90
  -9  -8   0  406.96   10.70
 -11  -6   1  346.27   10.60
 -11  -7   1   -0.30    5.30
 -10  -9   1   49.40    8.10
  -8 -11   1   60.49    7.90
 -12  -5   2   66.99    7.80
 -11  -9   2  400.36   11.30
  -8 -12   2    3.40    7.00
 -12  -3   3  184.08    9.00
 -11 -10   3   35.10    7.10
 -11  -1   4  256.47    9.40
 -12  -9   4   12.20    6.50
 -12  -9   5    4.40    5.70
  -7  -5  -1  281.17    6.90
  -7  -7  -1  103.79    6.70
  -7 -10   0  272.27    9.50
  -9 -10   1  124.79    8.70
 -10 -10   2   66.29    9.00
  -9 -11   2   29.70    8.20
 -12  -8   3   22.70    7.40
 -10 -11   3  157.98    8.00
 -10   0   4  582.34   10.00
 -11  -1   5    1.20    6.70
 -12  -3   6   49.60    7.80
 -12  -5   7   40.20    6.90
 -12  -6   7    3.90    6.80
  -6  -8  -1   27.80    5.80
  -9  -4   0   11.60    3.80
  -9  -7   0   19.90    6.70
  -8  -9   0   33.60    7.10
 -10  -3   1  238.78    7.80
 -10  -8   1  287.27   10.10
 -11  -3   2  412.26   10.10
 -11  -8   2   20.80    7.50
 -12  -4   3  138.09    8.80
 -12  -7   3  275.37   10.20
 -12  -8   4   29.40    7.00
 -11 -10   4    5.80    6.20
  -9 -12   4    4.80    5.60
 -12  -3   5   80.19    7.90
 -11 -10   5   35.30    5.90
 -12  -8   6   17.60    5.90
  -9  -5   0   -0.50    5.20
  -9  -6   0   12.50    6.10
  -9  -2   1   70.29    5.10
  -7 -12   2  153.38    9.10
 -12  -6   3   20.60    7.60
 -11  -9   3   46.50    7.40
 -10 -11   4   67.99    6.60
 -12  -8   5   30.30    6.80
 -10 -11   5   34.10    5.70
 -12  -4   6  103.09    8.30
 -12  -7   6   21.60    6.30
  -6  -4  -1  265.47    5.80
  -6  -7  -1 1520.75   13.60
  -6 -10   0  657.23   12.10
  -8  -1   1  605.54    8.20
 -10  -4   1  457.65    9.90
 -10  -7   1  138.49    8.40
  -7 -11   1  111.29    8.20
  -8   0   2  519.55    7.80
 -10  -2   2   56.39    5.80
 -11  -4   2  268.47    9.10
 -10  -1   3   14.10    5.40
  -8 -12   3   74.79    7.20
 -12  -5   4   57.89    7.70
 -12  -7   4   24.40    7.40
 -12  -7   5   72.39    7.40
 -11  -2   6  169.88    8.70
 -12  -5   6   32.90    7.40
 -12  -6   6   46.10    7.30
  -6  -5  -1  117.79    5.10
  -6  -6  -1   72.89    5.10
  -5  -8  -1  444.06    8.50
  -7  -9   0  371.86    9.80
 -10  -5   1  529.25   10.80
 -10  -6   1    0.10    6.30
  -8 -10   1  349.27   10.20
 -11  -5   2  779.72   13.40
 -10  -9   2   58.89    7.90
 -11  -3   3  208.78    8.50
 -10 -10   3  173.08    8.70
  -9 -11   3   46.30    7.50
 -11  -2   4  158.78    7.90
 -12  -6   4   35.80    7.50
 -11  -9   4  256.97    9.30
 -11  -2   5  257.47    9.10
 -12  -5   5   10.40    7.40
 -12  -6   5   26.10    7.20
 -11  -9   6   66.99    6.30
 -11  -8   7   15.40    5.80
  -8  -4   0  146.39    5.90
  -8  -7   0  867.01   12.40
  -9 -10   2  112.39    8.40
  -8 -11   2  307.17   10.00
 -11  -8   3   26.40    7.50
 -10  -1   4  169.28    8.00
  -8 -12   4   -0.30    5.90
  -5  -7  -1   20.40    4.70
  -8  -5   0  184.58    6.60
  -8  -6   0   11.50    5.30
  -9  -3   1  312.77    6.80
  -9  -8   1   45.80    7.40
  -6 -11   1  765.92   13.00
 -10  -3   2  825.02   11.90
  -6 -12   2   42.90    8.40
 -11  -4   3    2.00    6.40
 -10 -10   4   18.90    6.70
  -9 -11   4   33.80    6.40
 -10  -1   5    5.30    6.00
 -11  -8   6    3.50    5.90
  -9 -11   6   10.60    5.10
 -11  -4   7   22.20    7.10
 -11  -7   7    2.30    6.10
  -5  -6  -1 1821.22   13.00
  -7  -3   0  449.46    7.20
  -7  -8   0  413.86    9.40
  -8  -2   1   26.90    4.00
  -9  -4   1   38.40    5.40
  -9  -7   1   58.19    6.90
 -10  -2   3   30.50    5.80
 -11  -5   3   76.59    7.60
 -11  -6   3  124.99    8.70
 -10  -9   3   39.40    7.50
  -7 -12   3  203.38    8.50
 -11  -3   5    9.20    6.90
 -11  -8   5    5.60    6.50
 -10 -10   5   38.30    6.30
  -9 -11   5   42.80    6.20
 -11  -5   7   -0.30    6.60
 -11  -6   7   39.10    6.90
 -10  -9   7    0.50    5.20
  -6  -9   0   60.89    6.70
  -9  -5   1 1375.76   14.50
  -9  -6   1  942.61   12.90
  -7 -10   1  256.97    9.20
  -9  -2   2  856.61   10.50
 -10  -4   2  195.38    7.70
 -10  -7   2  227.48    9.30
  -9  -9   2   32.20    7.30
  -9 -10   3   28.60    8.20
 -11  -4   4   50.19    7.30
 -11  -7   4   36.60    7.60
 -11  -4   6    9.80    6.90
 -11  -7   6    3.60    6.40
 -10  -7   8    5.90    5.30
  -4  -7  -1  377.76    7.20
  -7  -4   0   73.99    4.60
  -7  -7   0   25.80    5.60
 -10  -5   2   19.60    6.10
  -7 -11   2   67.49    7.80
  -8   0   3 1156.68   10.40
  -9  -1   3  437.86    8.20
 -10  -2   4  161.48    8.10
 -11  -5   4  346.47   10.30
 -11  -6   4    5.30    7.10
 -10  -9   4   23.10    7.00
  -7 -12   4  108.29    7.70
 -11  -7   5   -0.50    6.70
 -11  -6   6   14.10    6.80
 -10  -9   6    6.90    5.80
  -9 -10   7   -2.30    4.60
 -10  -5   8   14.60    6.30
 -10  -6   8    8.70    5.90
  -7  -5   0 1356.16   12.20
  -7  -6   0  369.06    7.80
  -8  -8   1  488.65   10.50
  -8  -1   2  197.48    5.60
 -10  -3   3  593.04   10.50
 -10  -8   3   45.60    7.40
  -5 -13   4   46.30    5.20
 -10  -2   5    5.70    7.10
 -11  -5   5   15.90    7.20
 -11  -6   5  149.79    8.60
 -10  -2   6   28.00    6.90
 -10  -3   7   75.79    7.60
 -10  -8   7    6.60    5.90
  -6  -8   0 1516.65   14.30
  -5  -9   0  988.20   12.50
  -8  -3   1  191.78    5.20
  -9  -3   2  131.59    6.10
  -9  -8   2  333.37    9.90
  -6 -12   3   60.19    7.10
  -9 -10   4   93.19    7.60
  -8 -11   4  201.98    8.40
  -9 -10   6   31.60    6.10
  -8 -11   6   55.99    5.90
  -9  -8   8   -1.90    5.70
  -8  -7   1   93.89    6.80
  -6 -10   1   14.80    6.70
 -10  -4   3  234.28    7.10
 -10  -5   3  113.59    7.40
 -10  -6   3   43.40    6.90
  -9  -9   3  386.16   10.80
  -8   0   4    0.60    4.90
  -9  -1   4    8.10    5.10
 -10  -3   4  700.43   11.40
 -10  -8   5   34.50    6.90
  -9 -10   5   12.40    6.10
  -8 -11   5   14.40    6.20
 -10  -8   6   44.20    6.70
 -10  -4   7    0.60    6.70
 -10  -7   7    9.40    6.00
  -9  -9   7    5.30    5.20
  -8  -5   1  104.09    5.70
  -8  -6   1  797.22   11.20
  -9  -4   2  347.67    8.30
  -9  -7   2  125.49    7.60
  -8  -9   2   10.40    6.80
  -6 -11   2   93.79    7.80
  -9  -2   3  243.78    6.90
  -8 -10   3   70.19    7.80
 -10  -7   4   78.09    7.60
  -9  -1   5  217.88    7.30
 -10  -3   5  337.77    9.30
 -10  -5   7    1.80    6.70
  -9  -6   2   73.69    5.30
  -1   2 -10    5.10    5.80
   0   2 -10   39.40    6.90
   2   1  -9    6.10    6.20
   7   6  -8   55.29    6.30
   6   3  -8   62.09    6.90
   4   1  -8   70.09    6.40
   7   3  -7   49.40    6.30
   4   0  -7   95.49    6.20
   2  -1  -7    6.30    4.80
   8   4  -6   10.80    5.60
   7   2  -6  137.49    6.60
   6   1  -6   71.39    4.60
   0  -2  -6   22.30    4.50
   1  -2  -5  936.81    8.50
   8   3  -4  748.03    9.60
   3   4 -10    1.40    5.50
   2   3 -10   -4.70    5.40
   7   7  -8    2.70    5.70
   7   5  -8    4.50    6.10
  -1  -1  -8    2.00    5.10
   8   7  -7    1.20    5.90
   8   5  -7   -4.90    6.90
   8   3  -5  362.86    8.20
   4  -1  -5  176.88    5.30
   4  -1  -4 1773.62   11.40
   4   7 -10    7.80    4.60
   4   5 -10    3.20    4.90
   1   2 -10    3.80    6.00
   6   7  -9    0.10    5.10
   6   6  -9   -1.50    5.30
   6   5  -9   -3.20    5.40
   5   3  -9   16.80    6.20
   4   2  -9   -4.70    5.90
   7   8  -8    3.60    5.20
   7   4  -8    3.40    6.00
   8   3  -6  406.86    9.40
   1  -2  -6  244.38    6.00
   9   6  -5  117.19    6.90
   8   3  -3  307.97    6.20
   3   3 -10    5.60    5.80
   6   8  -9    5.50    5.10
   6   4  -9    4.60    6.70
   3   1  -9   25.30    6.20
   5   1  -8  238.68    8.50
   1  -1  -8    3.30    5.50
   8   8  -7   23.70    5.70
   8   4  -7  138.49    7.60
   7   2  -7  317.67    9.10
   3  -1  -7  190.18    6.90
   4  -1  -6  823.32   10.30
   9   5  -5  234.78    7.80
   7   1  -5   73.59    5.10
   6   0  -5  225.38    6.30
   2  -2  -5    4.90    3.40
   9   5  -4  153.78    6.40
   7   1  -4  460.95    7.40
   6   0  -4 1995.80   13.30
   4   4 -10   20.80    5.40
   2   2 -10   -2.30    6.00
  -1   1 -10    1.20    6.70
   7   9  -8    2.70    5.20
   7   3  -8    4.70    6.00
   4   0  -8    9.60    6.00
   9   7  -6    7.40    6.90
   9   6  -6   22.70    6.30
   9   5  -6   32.90    6.30
   7   1  -6   45.90    5.80
   9   4  -5    4.80    5.50
   8   2  -5   27.10    5.20
   9   4  -4  193.48    7.50
   8   2  -4   16.90    4.40
   5   6 -10    1.00    4.50
   5   2  -9   18.20    6.20
   4   1  -9    5.10    6.10
   8   6  -8   11.10    5.60
   2  -1  -8   95.19    6.70
   8   2  -6  171.18    7.40
   5  -1  -5    3.20    3.80
   7   1  -3  778.22    8.20
   6   0  -3  363.16    5.80
   1   4 -11   -2.70    4.80
   4   3 -10   -0.60    5.40
   3   2 -10   12.20    5.80
   1   1 -10    0.10    6.00
   7   6  -9   11.80    5.50
   7   5  -9   -1.70    5.30
   8   7  -8   19.00    5.80
   8   5  -8   10.10    6.00
   4  -1  -7    2.90    5.10
   1  -2  -7  239.68    7.00
   5  -1  -6  476.55    8.80
   3  -2  -5  160.78    4.90
   8   2  -3  111.49    4.80
   0   3 -11   -0.10    5.40
   5   4 -10   -0.50    5.30
   7   7  -9    6.30    4.90
   7   4  -9    6.80    6.70
   8   4  -8   -1.10    6.00
   7   2  -8   18.90    6.40
   3  -1  -8   32.20    6.10
   9   7  -7    1.40    6.40
   9   6  -7   11.20    6.20
   7   1  -7   13.50    6.00
   6   0  -7   81.39    6.50
   9   3  -6   20.50    6.00
   3  -2  -6   37.40    4.60
   9   3  -4   36.10    5.20
   9   4  -3   33.50    4.70
   8   3  -2  870.21    8.30
   1   3 -11    5.00    5.60
   4   2 -10   21.40    5.90
   2   1 -10   28.70    6.30
   6   2  -9   10.40    6.20
   5   1  -9   29.20    6.60
   8   8  -8    4.30    5.00
   9   4  -7    9.70    6.30
   8   2  -7    8.70    4.50
   2  -2  -7   48.60    5.30
   8   1  -5   59.29    5.50
   8   1  -4  172.08    5.90
   6   6 -10    2.10    4.50
   6   5 -10   -0.90    4.60
   5   3 -10    9.20    5.60
   7   3  -9   14.70    6.10
   0  -1  -9   15.00    6.20
   1  -1  -9   63.19    7.60
   8   3  -8   35.00    6.40
   5  -1  -7   59.99    6.20
   8   1  -6   27.90    5.80
  10   5  -5    4.20    6.80
   9   2  -5  342.87    8.50
   4  -2  -5  110.79    4.80
   4  -2  -4  151.48    4.60
   9   3  -3  104.99    5.20
   3   4 -11    1.60    4.60
   2   3 -11    2.20    4.90
   0   0 -10   57.49    7.60
   4   0  -9   34.50    6.50
   4  -1  -8   76.69    6.80
   0  -2  -8   20.60    5.60
   1  -2  -8   57.89    7.20
   9   3  -7   37.80    6.60
   3  -2  -7    4.40    5.20
  10   6  -6    0.40    6.80
  10   5  -6    1.20    7.10
   9   2  -6  164.58    7.70
   6  -1  -6   78.39    6.00
   4  -2  -6   73.29    5.30
   6  -1  -4   64.39    4.20
   5   2 -10    8.70    5.80
   8   6  -9    4.00    5.10
   8   5  -9    1.70    5.30
   6   1  -9   39.00    6.60
   2  -1  -9    7.00    6.40
   9   6  -8   16.80    5.90
   9   5  -8   31.60    6.10
   8   2  -8   39.00    6.70
   8   1  -7   -1.50    6.00
  10   4  -6   79.49    6.90
  10   4  -5  176.18    7.40
   1  -3  -5  582.74    7.20
  10   4  -4  138.09    7.30
   8   2  -2   38.70    3.60
   3   3 -11    5.00    5.10
   1   2 -11    4.00    5.20
   6   3 -10   13.60    5.60
   4   1 -10    8.70    6.00
   2   0 -10   36.90    7.20
   8   7  -9    2.90    4.70
   8   4  -9   19.60    5.70
   9   7  -8    0.00    5.30
   9   4  -8    0.00    5.80
   5  -1  -8  216.08    8.50
   2  -2  -8   13.10    5.90
   9   2  -7    6.10    6.20
   6  -1  -7  176.08    7.60
   4  -2  -7   16.60    5.50
   1  -3  -6   25.60    4.30
  10   3  -5  266.87    8.20
   8   0  -5  320.07    8.00
   5  -2  -5  418.16    7.60
   2  -3  -5  152.98    5.40
   6  -1  -3  472.35    6.60
   2   2 -11    0.90    5.20
   7   5 -10    1.00    4.50
   8   3  -9   17.10    6.00
   3  -1  -9   12.10    6.20
   9   3  -8    6.70    6.20
   3  -2  -8   37.10    7.40
  10   6  -7   10.90    5.90
  10   5  -7   -2.20    6.00
   9   1  -6    4.60    5.60
   8   0  -6   21.70    5.80
   5  -2  -6   82.79    5.70
   2  -3  -6  115.69    5.60
   9   1  -5  220.08    7.50
   7  -1  -5   84.39    5.70
  10   3  -4  724.63   11.00
   8   0  -4    4.50    4.30
   5  -2  -4  720.03    8.40
   9   2  -3  261.87    6.40
   4   3 -11    1.80    4.80
   7   4 -10    2.30    5.00
   6   2 -10   -4.30    5.50
   5   1 -10    8.00    6.80
   8   1  -8   25.00    6.80
  10   7  -7    4.30    5.70
   3  -3  -5  579.04    8.00
   9   1  -4   20.90    4.90
   7  -1  -4  392.26    7.40
   3   2 -11    1.70    5.10
   7   1  -9    9.20    6.30
   6   0  -9   26.60    6.70
   4  -1  -9    7.30    6.30
   9   2  -8   23.60    6.40
  10   3  -7   74.59    7.40
   9   1  -7   31.00    6.80
   8   0  -7  162.88    8.00
   7  -1  -7   15.70    6.00
   5  -2  -7   50.69    6.10
   1  -3  -7   58.69    5.60
  10   2  -6   31.60    6.40
   6  -2  -5   21.20    4.70
   9   5  -9    8.90    5.30
   8   2  -9   -4.00    5.80
   1  -2  -9   25.60    7.40
   4  -2  -8    8.00    6.00
   2  -3  -7    1.70    5.30
   6  -2  -6  295.37    8.10
  10   2  -4  172.18    6.90
   3  -3  -4  402.06    6.20
   8   0  -3 1275.67   11.20
   8   1  -2  236.48    5.20
   5   3 -11    2.90    4.70
   2   1 -11    6.20    5.50
   6   1 -10    1.50    5.70
   9   4  -9   -2.10    5.30
   5  -1  -9   31.10    6.90
   2  -2  -9    7.80    7.30
  10   6  -8    6.10    5.50
  10   4  -8    1.70    5.90
  10   2  -7    2.50    6.50
   6  -2  -7   20.90    6.00
   3  -3  -7   30.30    5.80
  11   5  -6  136.19    7.60
  11   4  -6    5.50    7.40
   8  -1  -6   29.40    6.10
   4  -3  -6   99.69    5.80
  11   5  -5    0.40    6.40
   8  -1  -5   54.69    5.70
   4  -3  -5  102.79    5.10
  10   3  -3  637.34    9.20
   9   1  -3  476.65    8.00
   7  -1  -3  699.43    8.40
   3   1 -11   16.70    5.90
   8   4 -10    3.50    4.60
   7   2 -10    5.20    5.50
   2  -1 -10   26.80    6.70
   9   3  -9    4.70    5.70
  10   3  -8   21.30    6.20
   9   1  -8    8.00    6.50
   7  -1  -8   11.10    6.30
   5  -2  -8   41.10    6.90
  10   1  -6   17.60    6.50
  10   1  -5    1.80    5.90
   4  -3  -4  755.62    8.60
   9   2  -2  845.42    9.20
   5   2 -11    5.60    5.40
   3  -1 -10    1.60    6.20
   3  -2  -9    9.50    6.60
   1  -3  -8    3.50    5.70
   2  -3  -8    2.00    6.80
  11   5  -7   -2.30    6.10
  11   4  -7   16.60    6.20
   4  -3  -7   28.10    6.00
  11   3  -6    3.90    6.50
   7  -2  -6  152.38    7.50
   5  -3  -6  126.89    6.40
  11   3  -5    8.60    6.20
   5  -3  -5  181.08    6.20
   8  -1  -4  151.28    5.20
  10   2  -3   30.20    5.80
   4   1 -11    3.60    5.10
   8   3 -10   -1.90    4.70
   9   2  -9    2.40    5.70
   6  -1  -9   29.60    6.70
   4  -2  -9   -3.40    6.50
  10   2  -8    0.10    6.10
  11   6  -7   27.90    6.00
  10   1  -7   40.40    6.80
  11   3  -4   60.29    6.40
   7  -2  -4  604.84    9.00
   6  -2  -3  565.64    7.50
   7   1 -10   -0.10    5.30
   6   0 -10   24.20    6.20
   4  -1 -10    5.80    6.20
   3  -3  -8   38.60    6.20
   7  -2  -7  261.77    9.10
   5  -3  -7    9.50    6.10
  11   2  -5  244.08    8.60
   5  -3  -4   90.29    4.70
   8   2 -10   -2.80    5.10
  10   4  -9    6.70    5.20
   9   1  -9   -4.20    5.80
   8   0  -9   -2.90    6.10
   5  -2  -9   14.90    6.60
   8  -1  -8   21.70    6.80
   4  -3  -8   -0.50    6.40
  11   2  -7   28.40    6.60
  10   0  -6  164.98    8.00
   9  -1  -6   -0.40    4.40
   6  -3  -6    6.50    5.60
   1  -4  -6    3.10    4.50
  10   0  -5  212.08    8.00
   9  -1  -5  166.78    6.30
   6  -3  -5  208.18    6.90
   1  -4  -5  131.09    4.80
  11   2  -4  128.99    7.00
   8  -1  -3  300.47    6.60
  10   3  -9   20.50    5.60
   7  -1  -9    2.20    6.40
  11   5  -8   27.60    5.60
  11   4  -8    5.60    5.50
  10   1  -8    9.20    6.20
   7  -2  -8   23.60    6.90
  10   0  -7   25.70    7.00
   9  -1  -7   27.50    6.90
  11   1  -6   30.20    6.70
   2  -4  -6   33.70    5.10
   8  -2  -5   28.30    5.60
   2  -4  -5  101.69    4.90
  10   0  -4  562.24   10.00
   9  -1  -4   15.50    5.30
  10   1  -3    6.90    5.00
   9   1  -2  159.78    5.20
   4   0 -11    7.80    5.90
   9   3 -10   -0.60    4.80
   8   1 -10   19.60    5.60
  10   2  -9    1.90    6.20
  11   3  -8   31.40    6.10
   8  -2  -7    5.50    6.50
   6  -3  -7   63.69    6.90
   2  -4  -7   10.10    6.60
  12   4  -6   77.09    7.10
   3  -4  -6  127.69    6.10
  12   4  -5   21.40    7.70
   8  -2  -4   21.10    4.90
   6  -3  -4  179.38    5.90
   7  -2  -3 1629.64   12.60
   6  -1 -10    3.00    6.90
   3  -2 -10   11.60    7.10
   6  -2  -9    7.60    6.50
   2  -3  -9    0.50    6.40
   3  -3  -9    2.00    7.50
  11   2  -8    2.70    6.10
   9  -1  -8   13.90    6.80
  11   1  -7   -3.60    6.50
   3  -4  -7   10.00    6.00
  12   3  -6   32.00    6.90
   7  -3  -6   37.30    6.40
  12   3  -5   52.39    7.00
   7  -3  -5  109.99    6.40
   4  -4  -5  205.78    6.40
  11   1  -4  207.68    7.90
   5  -3  -3  402.26    6.60
   9   2 -10    0.30    4.90
   8  -1  -9    4.00    6.20
  10   0  -8    2.50    6.50
   8  -2  -8   40.70    7.10
   6  -3  -8   57.59    7.30
  12   5  -7   22.70    6.20
  12   4  -7   16.50    6.10
  12   3  -7    5.30    7.10
   7  -3  -7   43.70    7.00
   4  -4  -7   72.29    6.90
  10  -1  -6   22.00    6.80
   9  -2  -6  153.28    8.30
  10  -1  -5   -1.20    6.00
   9  -2  -5  332.77    9.10
   3  -4  -4   35.50    4.00
   9  -1  -3  384.96    7.80
   4  -2 -10   11.70    6.50
  10   1  -9   -1.50    5.50
   7  -2  -9   44.20    7.00
   4  -3  -9    9.30    6.90
  11   1  -8    1.20    6.10
  10  -1  -7   34.30    7.30
   9  -2  -7    7.00    6.80
  12   2  -6    0.10    6.30
   5  -4  -6   35.00    6.00
  12   2  -5   26.20    6.80
   5  -4  -5   28.20    5.10
  12   3  -4  255.17    8.50
   4  -4  -4  284.67    6.40
   8  -1  -2  223.28    5.50
   9   1 -10    7.70    5.00
   8   0 -10   13.70    5.40
   7  -1 -10   -0.20    5.60
   5  -2 -10   15.70    7.10
  11   3  -9    6.40    5.10
   5  -3  -9   22.40    7.90
   2  -4  -8    5.00    6.30
   3  -4  -8   13.20    6.60
   5  -4  -7   10.00    6.60
   8  -3  -6  410.66   10.40
  10  -1  -4  166.18    7.20
   9  -2  -4  237.38    7.60
   8  -2  -3  139.59    5.50
   9  -1  -9    0.90    6.10
  12   4  -8   10.20    5.40
  12   3  -8   13.90    6.40
  10  -1  -8   24.70    6.70
   7  -3  -8    1.10    6.80
  12   1  -6   14.10    7.00
   6  -4  -6  263.27    8.60
   6  -4  -5   14.40    5.30
  12   2  -4    9.70    6.30
   5  -4  -4  190.68    6.00
  11   1  -3  114.19    6.60
  10   1  -2  286.47    6.80
   4  -1 -11    1.50    4.30
   4  -1 -11   -1.50    2.80
  11   2  -9    3.70    5.10
  10   0  -9   14.50    6.10
   8  -2  -9   -6.20    6.20
   9  -2  -8   21.10    6.90
  12   1  -7   16.00    6.80
   6  -4  -7   17.20    6.70
  11  -1  -6   36.40    7.10
  10  -2  -6   31.40    7.20
  10  -2  -5    3.10    6.20
   8  -3  -4  905.01   11.90
   7  -2  -2 1600.14   11.80
   8  -1 -10   21.60    6.50
  12   2  -8    8.20    5.90
   5  -4  -8   15.20    6.90
  11  -1  -7    3.30    6.70
  10  -2  -7    1.00    6.90
   9  -3  -6   18.70    6.70
   7  -4  -6    8.00    6.30
  11  -1  -5    7.40    6.40
  12   1  -4   27.50    6.50
   6  -4  -4  765.42   10.40
  10  -1  -3   12.00    5.20
   7  -3  -3  547.35    7.90
   4  -4  -3 1468.65   11.20
  11   1  -9   11.60    5.30
   8  -3  -8   33.60    7.10
   9  -3  -7   32.50    7.00
  13   3  -6   21.90    6.70
  12   0  -6   30.20    7.00
   2  -5  -6   36.10    6.40
   3  -5  -6   79.39    7.00
  13   3  -5    2.80    6.90
   9  -3  -5  255.67    8.90
   7  -4  -5  141.89    7.10
  11  -1  -4  209.88    8.20
  10  -2  -4  168.58    7.50
   9  -2  -3  309.37    7.50
  10   1 -10    4.40    4.70
   7  -2 -10    5.60    6.10
   4  -3 -10    2.30    7.00
  10  -1  -9    9.60    5.90
   7  -3  -9   17.60    6.60
  12   1  -8    8.60    5.70
   6  -4  -8   31.20    7.20
  13   3  -7    1.60    6.00
  12   0  -7   42.80    7.00
  13   2  -6   41.60    7.00
   4  -5  -6   97.59    6.80
  13   2  -5   44.80    7.30
   2  -5  -5   23.20    4.60
   3  -5  -5  540.35    8.90
   5  -4  -3  376.66    6.90
  10   0  -2 1094.89   11.30
   9  -2  -9    7.90    6.30
   4  -4  -9   32.60    7.10
  11  -1  -8    4.90    6.10
  10  -2  -8    2.30    6.40
  13   2  -7   14.80    6.40
   2  -5  -7    9.20    6.00
   3  -5  -7   72.19    6.90
   4  -5  -7  104.89    7.50
  11  -2  -6  144.39    8.60
   8  -4  -6    9.60    6.60
   5  -5  -6   59.29    6.80
   8  -4  -5  197.38    8.20
   1  -5  -5  182.88    5.80
  12   0  -4  245.28    8.90
   9  -3  -4   21.20    5.80
   7  -4  -4   41.70    4.30
   8  -3  -3  391.06    8.00
   6  -3  -2  393.56    6.50
   9  -1 -10    9.30    5.50
   5  -3 -10    2.80    6.20
   8  -3  -9   11.00    7.40
   5  -4  -9    5.20    6.80
  12   0  -8   -0.30    6.00
   9  -3  -8    4.50    6.70
   7  -4  -8   15.80    6.90
  11  -2  -7   44.30    7.40
   8  -4  -7  135.89    8.50
   5  -5  -7   17.90    6.60
  13   1  -6    8.30    6.60
  12  -1  -6   12.40    7.10
  13   1  -5   28.70    7.20
  11  -2  -5  245.28    9.30
  10  -3  -5  282.57    9.50
   5  -5  -5  135.89    6.80
  13   2  -4  170.38    9.10
   3  -5  -4   72.99    5.30
  12   1  -3  143.89    7.30
   6  -4  -3  339.97    7.10
  10   0 -10    9.40    4.70
   8  -2 -10   -1.30    5.50
   6  -3 -10    7.30    6.80
  12  -1  -7   10.90    6.90
  10  -3  -7   70.79    8.00
   6  -5  -6   17.30    6.60
   6  -5  -5   53.89    6.20
   2  -5  -4  418.16    7.00
   4  -5  -4   60.99    4.90
  10  -2  -3   41.30    5.80
   7  -3  -2  361.86    6.80
  12   1  -9    4.70    5.20
  10  -2  -9    1.10    5.80
   6  -4  -9    3.50    6.70
  13   2  -8   19.50    5.60
   8  -4  -8    5.20    6.80
   3  -5  -8    5.10    6.90
   4  -5  -8    1.50    6.90
   6  -5  -7   -2.10    7.00
   9  -4  -6   10.50    7.10
   9  -4  -5    4.60    6.60
  12  -1  -4   26.10    7.00
  11  -2  -4  152.28    8.00
  10  -3  -4  702.03   12.10
   5  -5  -4 1083.59   12.00
   9  -3  -3  152.38    6.70
  10  -1  -2  327.87    7.60
   9  -2  -2  998.30   11.10
  11  -1  -9    1.10    5.40
  13   1  -8   -0.40    6.20
  12  -1  -8   11.30    6.10
  11  -2  -8    4.40    6.20
  10  -3  -8   24.00    6.80
   5  -5  -8   34.80    7.40
   9  -4  -7   11.80    7.20
   7  -5  -6   55.59    7.30
   7  -5  -5  271.67    8.90
  12   0  -3  198.98    8.00
   9  -2 -10   -2.00    5.80
   7  -3 -10    3.00    5.80
  12   0  -9   16.30    5.10
   9  -3  -9    2.50    6.10
   6  -5  -8   -3.10    8.10
   7  -5  -7   59.79    7.80
  12  -2  -6    4.40    6.80
  11  -3  -6    4.30    7.10
  12  -2  -5   18.70    7.20
  11  -3  -5   -0.20    6.70
   9  -4  -4  224.18    8.40
   6  -5  -4  482.65    8.60
   8  -3  -2 1144.09   11.60
   5  -4  -2  525.95    7.30
   9  -4  -8   -2.00    6.80
  12  -2  -7    8.10    6.40
  11  -3  -7    8.60    6.90
  14   2  -6    1.50    6.40
  13  -1  -6    5.80    6.90
  10  -4  -6   86.09    8.40
   8  -5  -6   20.70    7.10
  13  -1  -5   26.00    8.40
   7  -5  -4  420.86    9.40
  11  -2  -3  839.92   12.40
   8  -4  -3 1168.78   13.10
   4  -5  -3   63.19    4.60
  11  -2  -9    8.90    6.20
   8  -4  -9   24.90    6.80
  14   2  -7    8.10    6.10
  13  -1  -7   15.20    6.60
  10  -4  -7    2.90    7.00
   8  -5  -7    2.30    7.00
  14   1  -6   89.59    7.40
  14   1  -5   40.00    8.10
  10  -4  -5  157.58    8.60
   8  -5  -5    1.30    6.20
  12  -2  -4   10.00    6.80
  11  -3  -4   81.59    7.70
  13   1  -3   13.80    7.40
  12  -1  -3  162.68    7.90
  10  -3  -3  808.52   12.10
   5  -5  -3  275.07    6.70
  10  -2  -2   61.99    5.70
  10   0  -1  126.59    6.00
   9  -1  -1  418.36    7.10
  12  -1  -9    4.20    5.60
  10  -3  -9   17.90    6.00
  12  -2  -8    0.70    5.70
  11  -3  -8   25.70    6.70
  14   1  -7    4.10    6.00
   3  -6  -6  255.07    8.30
   4  -6  -6   11.30    6.30
   5  -6  -6   57.79    7.20
   3  -6  -5   72.99    6.10
   4  -6  -5   85.49    6.50
  10  -4  -4  174.88    8.20
   6  -5  -3  210.88    6.70
  11  -1  -2  775.12   11.00
   9  -3  -2  118.99    5.90
   8  -2  -1   37.70    4.10
   6  -4 -10    2.10    5.90
   5  -5  -9    5.40    6.80
  13  -1  -8    5.90    6.30
  10  -4  -8   -0.40    6.50
   8  -5  -8    9.80    6.70
   3  -6  -7    3.50    6.60
   4  -6  -7    2.30    7.00
  14   0  -6    3.80    6.50
  13  -2  -6   28.10    6.90
  12  -3  -6   35.90    7.30
   9  -5  -6   26.30    7.20
   6  -6  -6  163.18    8.70
  14   0  -5   73.59    8.40
  12  -3  -5   44.90    7.50
   9  -5  -5  234.58    9.50
   2  -6  -5  191.48    6.70
   8  -5  -4  112.29    5.90
   9  -4  -3   37.30    6.00
   7  -4  -2  280.67    6.80
   9  -4  -9    1.20    6.20
   6  -5  -9   -0.30    6.60
  13  -2  -7   13.80    6.40
  12  -3  -7    5.60    6.60
  11  -4  -7   10.80    6.80
   9  -5  -7   45.20    7.60
   6  -6  -7   15.20    7.10
  11  -4  -6    6.70    7.20
  13  -2  -5   39.70    7.40
  11  -4  -5   12.00    7.30
   6  -6  -5   67.09    6.90
  14   1  -4   13.00    7.20
  11  -3  -3  176.28    8.10
   7  -5  -3   59.19    5.80
  12   0  -2  592.24   10.20
   7  -4 -10    3.40    5.70
   7  -5  -9    1.40    7.20
   7  -6  -6   64.69    7.80
   7  -6  -5   53.29    7.10
  12  -3  -4  293.27   10.10
   3  -6  -4  556.94    8.90
   5  -6  -4  130.09    6.60
   8  -4  -2  632.64    9.70
  10  -1  -1  651.63    9.10
   7  -3  -1  176.48    5.30
  11  -3  -9    5.90    5.50
   9  -5  -8   28.70    7.10
   5  -6  -8   -0.60    6.90
  14  -1  -7    5.60    6.70
  10  -5  -7    9.00    6.80
  10  -5  -6    0.40    7.10
  14  -1  -5   42.60    7.50
  14   0  -4  106.89    8.20
  13  -2  -4  178.58    9.10
  11  -4  -4   46.40    7.50
   2  -6  -4   79.69    5.20
   6  -6  -4  118.19    6.90
  13  -1  -3   25.10    6.90
  10  -4  -3  339.77    9.50
  10  -3  -2  997.70   12.50
  10  -4  -9    0.40    5.50
  13  -2  -8   25.40    5.80
  11  -4  -8    6.80    6.30
   6  -6  -8   24.10    7.20
   8  -6  -7   17.20    8.30
  13  -3  -6   22.10    7.20
  12  -4  -6   65.99    7.70
   8  -6  -6   40.60    7.40
   8  -6  -5   53.19    7.40
   7  -6  -4  388.26    9.80
  12  -1  -2   47.30    6.60
   4  -5  -2    6.30    3.70
   5  -5  -2 2551.84   15.90
   8  -5  -9    2.50    6.00
   7  -6  -8   44.70    7.50
  13  -3  -7   -2.70    6.30
  15   1  -6   13.50    6.20
  14  -2  -6    3.00    7.50
  13  -3  -5   12.90    7.10
  12  -4  -5   16.90    7.40
  14  -1  -4   20.20    7.20
  10  -5  -4    7.50    6.90
   9  -5  -3  694.93   12.00
   9  -4  -2  392.76    8.70
   6  -5  -2  568.74    8.80
  10  -5  -8    8.40    6.60
  11  -5  -6  114.59    8.50
   9  -6  -6   25.30    7.70
  14  -2  -5   12.90    7.30
  11  -5  -5   13.80    7.70
   9  -6  -5  114.09    8.40
   8  -6  -4  201.08    8.60
  13  -2  -3  205.88    8.90
  12  -3  -3  130.09    8.20
  11  -4  -3   -7.90    6.30
   3  -6  -3  103.99    5.70
   4  -6  -3  208.58    6.30
   5  -6  -3  663.53    9.90
  10  -2  -1   94.79    5.80
   6  -4  -1  353.16    6.70
  14  -2  -7   10.70    5.70
  11  -5  -7    2.30    6.40
   9  -6  -7   12.40    7.10
   4  -7  -6  288.07   10.20
   5  -7  -6  131.59    8.20
  13  -3  -4    2.10    6.90
  14   0  -3  262.37    9.20
   6  -6  -3  243.58    6.70
  12  -2  -2  119.99    7.50
  11  -3  -2  426.96    9.80
  11  -1  -1   74.39    5.80
   9  -3  -1  528.15    8.80
  11  -4  -9   -0.10    5.30
  13  -3  -8   -4.60    5.30
  12  -4  -8   11.10    5.90
   5  -7  -7   26.30    8.30
  15  -1  -6   14.00    7.00
  13  -4  -6   12.20    7.80
  10  -6  -6    9.50    7.10
   3  -7  -6   38.00    6.80
   4  -7  -5  236.18    8.50
   5  -7  -5   79.49    7.40
   6  -7  -5  133.59    8.30
  14  -2  -4   -4.80    7.30
  11  -5  -4  366.66   11.00
   9  -6  -4  213.28    9.30
  10  -5  -3  122.59    8.00
   2  -6  -3  222.58    5.80
   7  -6  -3  217.88    7.90
  10  -4  -2  292.67    8.60
   8  -5  -2  122.39    6.50
   7  -4  -1  143.09    5.40
  11  -5  -8   25.60    6.30
   9  -6  -8   22.50    6.70
  10  -6  -7   21.10    6.80
   4  -7  -7   56.39    7.70
   6  -7  -7   25.00    7.40
  14  -3  -6   27.40    6.80
   7  -7  -6   26.10    7.80
  15  -1  -5    5.10    6.80
  14  -3  -5   -2.00    7.90
  13  -4  -5   61.59    7.80
  10  -6  -5   32.80    7.50
   3  -7  -5   42.10    6.30
   7  -7  -5    7.90    7.10
  14  -1  -3   16.90    7.30
   8  -6  -3  451.55   10.30
  13  -1  -2   42.30    7.00
   8  -4  -1 1531.75   13.60
   9  -1   0   50.89    4.30
  10  -5  -9    0.90    5.30
   7  -6  -9   10.20    6.40
  14  -3  -7    7.80    5.90
  13  -4  -7    1.70    5.70
  12  -5  -7   21.80    6.50
   7  -7  -7   25.60    7.70
   8  -7  -6  113.49    8.50
  12  -5  -5    3.70    7.10
  10  -6  -4   43.00    7.50
   4  -7  -4 1059.29   12.90
   6  -7  -4  291.27    9.20
  12  -4  -3  155.28    8.70
   9  -5  -2  524.75   10.40
  11  -2  -1  964.90   12.00
  10  -3  -1  316.17    8.00
   8  -2   0    2.00    3.80
  11  -6  -6   10.20    7.10
  15  -1  -4    9.90    7.10
  14  -3  -4   90.49    8.30
  13  -4  -4   34.70    7.70
  12  -5  -4   43.10    7.90
   3  -7  -4   -0.60    5.30
   7  -7  -4   63.69    7.30
  14  -2  -3   25.80    8.50
  11  -5  -3   69.19    7.80
  11  -4  -2  378.76   10.00
  12  -1  -1  434.76   10.00
   8  -6  -9    4.20    6.00
  10  -6  -8    5.60    6.30
   6  -7  -8   -3.90    6.90
  11  -6  -7   26.00    6.60
   9  -7  -6    5.90    7.10
  15  -2  -5   46.80    7.30
  11  -6  -5   98.49    8.50
   8  -7  -4  102.99    7.80
  13  -2  -2  299.47    9.30
   4  -6  -2  628.54    8.80
   5  -6  -2   97.29    4.50
   6  -6  -2  411.16    8.50
   9  -4  -1   49.60    5.50
   5  -5  -1  186.78    5.60
   7  -3   0  510.05    7.40
  12  -5  -8    8.70    5.70
   7  -7  -8    3.30    6.90
   9  -7  -7    2.40    6.60
  14  -4  -6   11.10    6.40
  13  -5  -6   10.00    6.60
  14  -4  -5  108.49    7.80
  13  -5  -5   32.60    7.40
   9  -7  -5    8.00    5.50
  11  -6  -4   -1.60    7.40
   2  -7  -4  255.77    7.10
  10  -6  -3   36.10    7.20
   5  -7  -3    4.20    5.50
  10  -5  -2   34.20    6.60
   7  -6  -2  916.11   12.20
   7  -5  -1  311.57    7.30
  10  -1   0    9.50    4.60
   9  -2   0 2877.91   16.60
   8  -7  -8   13.80    7.40
  14  -4  -7    8.90    5.40
  10  -7  -6   38.00    8.50
  15  -2  -4  133.89    8.20
   9  -7  -4   10.00    7.30
  13  -4  -3  168.08    9.00
   6  -7  -3  670.93   11.40
   7  -7  -3  138.39    7.90
  12  -4  -2  250.57    9.30
  12  -2  -1    3.10    6.20
  10  -4  -1  612.34   10.60
   8  -3   0 3582.14   18.50
  11  -6  -8   13.60    5.80
  15  -3  -6    0.50    5.60
  12  -6  -6   26.70    6.90
  10  -7  -5   43.50    7.70
  14  -4  -4   17.70    7.30
  13  -5  -4   77.99    8.30
  15  -1  -3   48.10    7.60
  14  -3  -3   25.10    7.40
   3  -7  -3   17.70    5.00
  13  -3  -2   35.20    7.40
  11  -5  -2  921.51   14.10
   8  -5  -1  126.89    6.30
   9  -7  -8    4.10    7.00
  12  -6  -7    4.10    6.10
  10  -7  -7   11.10    6.60
   5  -8  -6   26.20    7.50
   6  -8  -6  217.48    9.60
   7  -8  -6    0.10    8.50
  16  -1  -5    4.70    6.30
   5  -8  -5    7.80    6.90
   6  -8  -5    2.70    7.20
  15  -3  -4   15.60    8.10
  12  -6  -4   28.60    7.80
  10  -7  -4   69.49    8.20
  11  -6  -3  121.39    8.90
   8  -7  -3   67.39    5.80
   9  -6  -2   79.29    7.20
  10  -2   0   -2.50    4.70
   6  -8  -7    2.40    8.10
  11  -7  -6    1.10    6.80
  11  -7  -5    4.50    7.20
   4  -8  -5  324.47    9.60
  15  -2  -3   79.99    7.90
   2  -7  -3  365.36    8.00
   9  -7  -3   58.79    7.90
  12  -3  -1  483.75   10.50
  11  -4  -1  512.85   10.70
   9  -5  -1 1211.68   13.50
  11  -1   0  718.73    9.90
   6  -4   0 4626.24   19.80
   7  -4   0   78.49    4.80
   7  -8  -7    8.20    7.20
  15  -4  -6   30.60    5.90
  14  -5  -6   -2.90    5.80
  16  -2  -5    6.90    6.20
  15  -4  -5    5.50    7.20
  14  -5  -5   41.60    7.10
  13  -6  -5  107.79    7.90
   8  -8  -5  110.99    8.60
   4  -8  -4   73.99    7.90
   5  -8  -4   75.49    7.40
   6  -8  -4  552.94   11.80
   7  -8  -4   35.30    7.50
  14  -4  -3  424.46   11.50
  13  -5  -3  137.99    9.00
  13  -4  -2   64.09    8.00
  10  -6  -2  494.95   11.40
   8  -4   0  172.18    6.00
  14  -5  -7   13.40    5.30
  11  -7  -7    7.70    5.90
   8  -8  -7   19.00    7.20
   9  -8  -6   15.70    7.10
   9  -8  -5    9.00    7.40
  14  -5  -4   10.20    7.00
  11  -7  -4   26.80    7.70
  12  -6  -3   19.40    7.50
  10  -7  -3  316.47   10.80
  14  -3  -2  222.98    9.30
  12  -5  -2   61.09    7.70
   4  -7  -2 1167.68   12.30
   5  -7  -2  449.06    9.00
   6  -7  -2  235.18    6.90
   7  -7  -2   43.70    6.40
  13  -2  -1   93.79    7.50
  10  -5  -1  710.23   11.90
   5  -6  -1 2153.48   15.50
   6  -6  -1   61.09    5.20
  11  -2   0   42.80    5.80
  10  -3   0  820.42   11.00
  13  -6  -7   15.70    5.80
  12  -7  -6   16.50    6.50
  12  -7  -5   67.19    7.70
  16  -2  -4    4.00    6.70
  13  -6  -4   44.30    7.60
   3  -8  -4  174.68    7.70
   9  -8  -4  150.68    9.00
  15  -3  -3   31.40    7.50
  11  -6  -2  121.09    8.30
   8  -7  -2  346.17    9.70
   4  -6  -1  279.67    6.50
   8  -6  -1  982.80   13.00
   9  -4   0   20.90    5.10
   9  -8  -7    3.30    6.70
  10  -8  -6   29.20    7.20
  16  -3  -5   49.90    6.60
  10  -8  -5   18.70    7.40
  11  -7  -3    5.20    7.40
   6  -8  -3  249.78    8.90
   7  -8  -3  340.27   10.20
   3  -7  -2   29.60    4.90
  13  -3  -1  442.06   10.60
  11  -5  -1  132.49    8.00
  12  -7  -7    0.20    5.70
  15  -5  -5   18.80    7.00
  14  -6  -5    8.40    6.30
  16  -3  -4   12.50    7.40
  10  -8  -4   77.49    8.20
  14  -5  -3    8.50    7.30
  13  -6  -3  131.09    8.70
   4  -8  -3  808.82   11.90
   8  -8  -3  625.94   12.80
  15  -2  -2   67.99    8.90
  14  -4  -2   96.19    9.60
  13  -5  -2   31.30    7.60
   3  -6  -1  279.47    5.50
   9  -6  -1  906.91   12.50
  11  -3   0  671.53   10.80
  10  -4   0  376.36    8.80
   6  -5   0 1365.56   12.20
   7  -5   0 1599.54   13.80
   8  -8  -8    1.80    6.20
  15  -5  -6    0.40    5.40
  14  -6  -6   13.10    5.60
  11  -8  -5   11.20    6.90
  15  -4  -3  113.09    8.30
  10  -7  -2  224.38    9.70
  10  -6  -1    0.10    6.40
  12  -2   0    2.80    6.00
   8  -5   0  228.38    7.20
  13  -7  -6   11.40    5.80
  11  -8  -6    2.60    6.30
   6  -9  -6    1.90    8.40
   7  -9  -6   45.60    8.50
  16  -4  -5   11.40    5.70
   5  -9  -5   36.60    8.60
   6  -9  -5    6.00    7.30
   7  -9  -5  124.29    8.70
  15  -5  -4   12.30    6.80
  14  -6  -4   65.09    7.40
  12  -7  -3  269.57   10.40
   3  -8  -3    7.10    5.60
  15  -3  -2   19.40    8.20
   2  -7  -2  809.32    9.60
  14  -2  -1   46.70    7.50
  13  -4  -1  254.17    9.60
  12  -5  -1   92.89    8.10
   9  -5   0   -1.50    5.40
   8  -9  -6   15.40    7.20
  13  -7  -4   41.70    7.60
  11  -8  -4    5.80    7.10
   6  -9  -4    2.10    7.20
   7  -9  -4  107.39    8.70
  10  -8  -3   46.00    7.90
   6  -8  -2  588.94   11.20
   7  -8  -2  192.98    8.50
   5  -7  -1   21.10    5.10
   6  -7  -1 1546.15   15.20
   7  -7  -1  123.49    7.00
  12  -3   0  824.82   12.30
   9  -2   1   81.99    5.00
   7  -3   1  152.98    5.10
  11  -8  -7    3.40    5.40
   9  -9  -6   28.40    7.90
  12  -8  -5   19.30    6.80
   4  -9  -5   29.20    7.60
   9  -9  -5   85.69    8.00
  16  -4  -4   19.90    6.20
   5  -9  -4  312.77   10.00
   8  -9  -4   10.00    7.70
  16  -3  -3   26.70    7.10
  14  -6  -3   18.90    7.30
   2  -8  -3  256.47    8.10
  14  -5  -2  132.19    9.00
  13  -6  -2   98.39    8.60
   5  -8  -2  119.59    7.10
   8  -8  -2  203.58    9.00
  11  -6  -1  327.37   10.10
   4  -7  -1  453.05    8.40
  10  -5   0    4.70    6.10
   8  -9  -7    3.90    7.10
  12  -8  -6    9.70    5.70
  15  -6  -5   18.00    5.90
  12  -8  -4   31.70    7.20
   4  -9  -4    9.30    6.80
   9  -9  -4   44.30    7.90
  13  -7  -3   18.00    7.30
  11  -8  -3   23.80    7.90
  15  -4  -2    8.00    7.30
   9  -8  -2  363.26   10.80
   9  -7  -1   68.99    7.40
   5  -6   0  346.47    7.20
   7  -6   0  436.26    8.90
   8  -6   0    2.60    5.30
   9  -3   1  416.96    7.90
  14  -7  -5    6.70    5.70
  10  -9  -5    9.40    6.90
  15  -6  -4   21.70    6.50
  16  -4  -3    7.90    7.60
   5  -9  -3  171.28    9.40
   6  -9  -3   24.00    7.40
   7  -9  -3  135.79    8.80
   8  -9  -3   21.40    7.50
   1  -7  -2  136.09    5.20
  12  -7  -2   23.80    7.80
  14  -4  -1  971.40   14.40
  12  -6  -1   10.60    7.40
   3  -7  -1  117.39    5.50
  10  -7  -1  124.49    8.30
  12  -4   0  123.39    7.90
  11  -5   0 1702.73   17.50
  10  -2   1   68.59    5.40
   6  -4   1  351.66    6.60
   7  -4   1  126.89    5.40
   9  -9  -7    6.40    6.00
  13  -8  -5    6.50    6.80
  16  -5  -4   15.20    6.10
  14  -7  -4   54.99    6.80
   3  -9  -4    7.70    6.60
  10  -9  -4   15.70    7.30
   9  -9  -3  313.97   10.70
   3  -8  -2  821.02   11.10
  13  -3   0  197.58    8.50
   4  -6   0  990.30   10.40
   9  -6   0    6.10    4.40
  10  -3   1  243.68    7.30
   8  -4   1 1605.04   13.70
  13  -8  -6    1.00    5.00
  11  -9  -5   12.50    6.60
  15  -6  -3   26.10    7.80
   4  -9  -3   23.10    6.80
  15  -5  -2   36.50    8.30
  14  -6  -2   33.00    7.70
  11  -8  -2   32.00    7.90
  11  -7  -1    8.10    7.20
  10  -6   0  575.34   11.50
   9  -4   1   44.90    5.40
  11  -9  -6   42.10    6.30
  11  -9  -4  165.78    8.80
  14  -7  -3    0.20    6.80
  10  -9  -3   48.00    7.90
  13  -7  -2    7.70    7.30
  15  -3  -1   36.20    7.50
  14  -5  -1    1.20    7.30
  13  -6  -1   16.70    7.50
   2  -7  -1  972.80   10.50
   5  -8  -1  493.05    9.90
   6  -8  -1   31.50    6.20
   7  -8  -1  221.78    7.50
   8  -8  -1  496.75   11.40
  13  -4   0  110.29    9.00
   3  -6   0 2141.89   14.00
  11  -2   1  758.22   10.30
   6 -10  -5   -0.40    8.10
   7 -10  -5   31.30    7.50
  16  -5  -3    7.40    6.50
  13  -8  -3   13.20    6.60
   3  -9  -3 1143.49   13.70
   2  -8  -2  406.46    8.20
   5  -9  -2 1044.20   14.90
   6  -9  -2    5.40    6.70
   7  -9  -2  254.37    9.60
   8  -9  -2   11.50    7.50
  11  -6   0  462.35   11.20
   6  -7   0  217.38    7.40
   8  -7   0  999.10   13.80
  11  -3   1   96.79    6.60
   6  -5   1  152.98    5.70
   7  -5   1  305.97    7.30
   8  -5   1  115.49    6.20
  12  -9  -5    5.40    5.80
   8 -10  -5   55.59    7.60
  15  -7  -4    3.20    5.80
  12  -9  -4    7.40    6.40
   6 -10  -4  235.08    9.70
   7 -10  -4   38.30    7.70
  11  -9  -3   40.30    7.60
  16  -4  -2   41.90    7.30
  12  -8  -2  122.29    8.80
   9  -9  -2   24.80    7.40
  15  -4  -1   23.70    7.40
  12  -7  -1  205.18    9.40
   4  -8  -1  490.25    9.40
  10  -8  -1  337.97   10.80
   5  -7   0   88.79    5.80
   9  -7   0   25.50    7.00
   5  -5   1  205.78    5.70
   9  -5   1 1572.54   15.30
   8 -10  -6   24.50    6.70
   9 -10  -5   10.50    6.90
  14  -8  -4    6.90    5.90
   5 -10  -4   11.50    7.40
   9 -10  -4   63.49    7.60
  14  -7  -2  129.69    8.40
   4  -9  -2   51.69    6.80
  10  -9  -2   55.19    7.80
   4  -7   0  442.96    8.20
  10  -7   0  422.36   10.90
  11  -4   1  470.25    9.90
   9 -10  -6   15.80    6.20
  15  -7  -3    5.50    6.30
  12  -9  -3    8.30    7.00
   6 -10  -3   26.80    7.50
   7 -10  -3  123.79    9.10
   8 -10  -3   58.19    8.00
  14  -6  -1   75.29    8.10
  13  -7  -1   10.40    7.30
  11  -8  -1  154.38    9.00
  14  -4   0   82.19    8.90
  12  -6   0  109.19    8.20
  12  -3   1  400.06    9.40
  10  -5   1  614.54   11.10
  13  -9  -5   26.70    5.60
  13  -9  -4   44.90    6.10
  10 -10  -4   12.50    6.70
  14  -8  -3   82.29    7.20
   5 -10  -3   42.50    7.70
   9 -10  -3   17.30    7.50
  16  -5  -2   10.50    6.70
   1  -8  -2 1091.99   11.10
  13  -8  -2   25.60    7.00
   3  -9  -2   38.30    6.30
  11  -9  -2  377.56   11.30
  15  -5  -1  103.89    8.30
   1  -7  -1   52.89    4.40
   7  -9  -1  383.46   10.50
  11  -7   0  111.49    8.20
   6  -6   1   70.69    5.40
   7  -6   1  651.83    9.70
   8  -6   1  856.51   12.10
  10 -10  -6    0.50    3.10
  11 -10  -5   23.30    5.80
  11 -10  -4    5.00    7.20
  10 -10  -3  120.39    8.40
  12  -8  -1  148.09    9.10
   6  -9  -1   50.39    7.00
   8  -9  -1   31.60    5.50
  13  -6   0  141.69    9.90
   3  -7   0   46.80    4.70
   6  -8   0 1583.04   16.30
   7  -8   0  437.76   10.40
  12  -4   1   94.79    7.40
   9  -6   1  967.10   13.30
   4 -10  -3   94.49    7.80
  15  -7  -2   -0.30    6.30
   7 -10  -2  240.98    9.80
   8 -10  -2   41.10    7.70
   2  -8  -1 1139.79   11.90
   5  -9  -1  122.09    7.40
  10  -9  -1   48.30    8.00
  14  -5   0  207.28    9.30
  12  -7   0   47.20    7.60
   5  -8   0  149.69    7.10
   9  -8   0  430.06   11.00
  10  -6   1   -1.40    6.40
   8  -2   2   50.09    4.30
  -7 -11   1  121.99    9.80
  -8  -6   2   98.29    7.70
  -8  -9   2    8.50    8.40
  -8  -6   3  386.96   10.80
  -8  -9   3   22.80    8.30
  -7  -4   4   44.70    6.60
  -7 -11   4   39.50    9.80
  -7  -5   5  314.57   10.60
  -5 -10   7   25.40    7.70
  -6  -6  -1   56.99    5.90
  -7  -6   0  401.56    8.90
  -7  -9   0  379.36   10.60
  -7  -4   2  202.48    6.80
  -8  -7   2  282.67   10.10
  -8  -8   2  178.88    9.70
  -8  -7   3   74.09    8.50
  -8  -8   3  657.73   14.10
  -6  -5   6   25.70    7.80
  -6 -10   6   38.00    8.20
  -4  -4   7   99.79    8.10
  -5  -9   7   16.00    9.10
  -4 -11   7   33.00    7.00
  -3  -6   8  153.98   10.60
  -7  -7   0   38.10    6.40
  -7  -8   0  423.56   10.20
  -6 -12   1   70.69    8.80
  -4 -14   2  122.29    8.30
  -7  -4   3   76.19    6.10
  -7 -11   3   11.90    8.20
  -5  -2   4  683.93    9.30
  -6  -3   4  172.48    6.80
  -6 -12   4   30.10    7.50
  -5 -13   4   80.79    7.30
  -7  -6   5   54.39    8.10
  -7  -9   5  181.88   10.30
  -5  -8   7   28.70    8.20
  -3  -9   8    7.90    7.30
  -6  -7  -1 1449.65   13.50
  -7  -5   1  268.37    7.30
  -6 -12   2   40.80    9.20
  -6 -12   3   49.30    9.20
  -4 -14   3  125.59    7.30
  -7  -5   4  498.55   10.90
  -7 -10   4   53.79    8.40
  -6  -4   5   16.70    6.20
  -7  -7   5   15.80    7.90
  -7  -8   5  158.08    9.80
  -6 -11   5   82.59    8.30
  -3  -2   6   41.90    5.60
  -5  -4   6   38.10    7.00
  -6  -6   6  224.08   10.10
  -6  -8   6  281.77   10.90
  -6  -9   6   -1.80    7.60
  -5 -11   6   -7.30    6.90
  -3  -7   8   38.10    8.10
  -3  -8   8   20.90    7.80
  -2 -10   8    7.20    6.80
  -7  -5   2  990.90   12.30
  -7 -10   2  275.77   10.60
  -5 -13   2  269.27    9.70
  -6  -3   3 1015.70   11.20
  -7 -10   3  106.99    9.30
  -4  -2   5  121.69    5.70
  -5 -12   5  123.49    8.10
  -4 -13   5   41.50    6.30
  -4  -3   6  146.89    7.10
  -4 -12   6   10.50    6.30
  -4  -5   7  151.58    8.80
  -4 -10   7   44.50    7.50
  -6 -10   0  670.63   13.00
  -7  -6   1  722.43   10.90
  -7  -9   1  402.36   10.90
  -7  -6   4  347.57   10.00
  -7  -8   4   36.00    7.90
  -7  -9   4  151.78    9.50
  -6 -11   4   89.39    8.30
  -3 -14   4   51.39    6.00
  -6  -5   5   55.19    6.80
  -5 -10   6   -5.30    7.00
  -3  -4   7    1.50    7.50
  -3 -11   7   21.40    6.70
  -2  -6   8    3.70    8.50
  -2  -9   8   -0.80    7.00
  -6  -5   0 1244.38   11.30
  -6  -4   1  289.87    6.30
  -7  -7   1   98.79    6.90
  -6 -11   1  817.72   14.00
  -7  -6   2  776.02   11.60
  -7  -9   2  267.07   10.00
  -7  -6   3  220.18    8.40
  -7  -9   3  152.38    9.30
  -6  -4   4  762.92   11.00
  -2 -13   6    2.10    5.10
  -4  -6   7    7.70    7.30
  -4  -9   7   13.60    7.10
  -2  -7   8   88.59    9.20
  -2  -8   8   15.70    7.50
  -1 -10   8   17.70    6.50
  -5 -12   1  419.56   10.90
  -4 -13   1   48.90    8.40
  -7  -7   2   35.20    6.40
  -7  -8   2  181.38    8.60
  -3 -14   2   41.20    7.30
  -7  -7   3  141.29    7.90
  -7  -8   3  387.56   10.90
  -6 -11   3  332.97   10.80
  -3 -14   3   25.70    6.30
  -5 -12   4  137.89    8.60
  -4 -13   4    4.80    6.40
  -6  -6   5   78.69    7.60
  -6  -9   5    9.00    7.90
  -5  -9   6   56.49    8.10
  -4 -11   6   56.59    7.30
  -3 -12   6   23.50    7.10
  -4  -8   7    7.40    7.40
  -6  -6   0 1117.59   11.30
  -6  -9   0   52.29    7.00
  -6  -4   2 2499.95   16.00
  -6  -4   3  262.87    7.00
  -5 -12   3  226.98    9.20
  -5  -3   4   87.79    5.10
  -6 -10   4  326.07   10.90
  -5  -4   5   16.80    5.40
  -6  -7   5  218.08    9.40
  -6  -8   5   -2.90    7.10
  -4 -12   5   11.40    6.50
  -3 -13   5  110.99    6.90
  -4  -4   6  122.39    6.90
  -5  -6   6   48.80    7.40
  -5  -7   6  174.08    9.10
  -5  -8   6   41.00    7.60
  -3  -5   7   94.89    8.40
  -3 -10   7    3.40    6.80
  -2 -11   7   31.80    7.30
  -1 -12   7    6.80    5.40
  -1  -9   8   35.60    7.90
  -6  -7   0  200.78    6.80
  -6  -8   0 1522.95   14.80
  -6 -10   1   12.40    7.20
  -5 -12   2  115.09    8.40
  -4 -13   2   46.70    7.20
  -4 -13   3    9.20    6.60
  -6  -5   4  537.85   10.00
  -2 -14   4   31.90    5.80
  -3  -3   6   34.50    5.30
   0 -10   8   53.79    6.60
  -6  -5   1  126.09    5.20
  -6 -10   2  737.03   13.40
  -5  -3   3  346.67    6.50
  -6 -10   3   36.10    7.60
  -6  -6   4  153.58    7.40
  -5 -11   4   13.40    7.20
  -3  -2   5  208.88    5.60
  -4  -3   5  128.29    5.80
  -5 -10   5  136.89    9.00
  -4 -10   6   11.80    7.00
  -1 -13   6   11.30    5.30
  -2  -4   7   23.20    6.00
  -3  -6   7   -1.70    6.80
  -3  -9   7   21.80    7.00
  -1  -7   8   -1.00    6.90
  -1  -8   8    7.30    7.10
  -5  -7  -1   23.20    4.60
  -6  -6   1   58.39    4.90
  -5 -11   1    3.90    8.20
  -6  -5   2  488.45    8.30
  -6  -9   3   27.00    6.90
  -6  -7   4  297.07    9.40
  -4 -12   4   19.50    6.70
  -3 -13   4   68.99    7.00
  -5  -5   5  172.38    7.30
  -2 -13   5   16.50    6.50
  -3 -11   6    1.50    6.40
  -2 -12   6   16.00    5.90
  -3  -7   7    2.90    7.30
  -2 -10   7    5.40    7.50
  -5 -10   0  161.48    7.90
  -6  -7   1 1426.36   13.80
  -6  -8   1   36.50    6.20
  -3 -13   1  395.56   10.70
  -6  -9   2    3.50    6.60
  -5 -11   2   26.20    8.50
  -2 -14   2   60.59    6.90
  -6  -6   3  257.27    7.70
  -6  -8   3  234.88    8.70
  -5 -11   3   17.60    7.30
  -5  -4   4  192.08    6.30
  -5  -6   5  449.16   10.10
  -5  -9   5   63.99    7.70
  -3 -12   5   13.80    6.50
  -4  -6   6    2.20    6.20
  -4  -9   6    3.80    6.70
  -1 -11   7   15.70    6.40
   1 -10   8   26.50    6.50
  -4 -12   1   51.59    7.40
  -6  -6   2  355.96    7.80
  -6  -7   2  234.88    7.50
  -6  -8   2  618.64   11.00
  -6  -7   3  763.02   11.90
  -4 -12   3   10.20    6.80
  -3 -13   3  258.17    9.00
  -5 -10   4    8.40    7.10
  -1 -14   4    9.40    5.60
  -5  -7   5  103.99    7.60
  -5  -8   5   18.00    6.90
  -3  -4   6  170.68    6.90
  -4  -7   6  398.96   10.40
  -2  -5   7   20.90    6.40
  -2  -9   7  106.29    8.80
   1 -12   7    9.10    5.80
   0  -8   8   27.40    6.90
  -5  -9   0  998.50   12.30
  -4 -11   0  701.13   12.20
  -3 -13   2   83.69    7.60
  -5  -4   3  325.57    6.60
  -4  -3   4  735.63    8.70
  -5  -5   4  908.21   11.30
  -4  -4   5  239.68    6.90
  -4 -10   5  149.29    8.40
  -2  -3   6  132.59    5.70
  -3 -10   6  101.09    7.70
   1  -9   8   37.40    7.40
   2 -10   8    8.70    5.70
  -5 -10   1   23.80    6.50
  -1 -14   1    1.20    6.10
  -5  -4   2  495.05    7.20
  -5 -10   2   35.50    6.80
  -1 -14   3    2.10    5.50
  -5  -9   4  371.06   10.50
  -4 -11   4  177.68    8.60
  -2 -13   4   46.40    6.50
  -1 -13   5   51.49    6.20
  -2 -11   6   64.59    7.00
  -1 -12   6   44.90    6.20
  -2  -6   7  134.29    7.60
  -1 -10   7   25.20    6.70
   0 -11   7   19.20    6.10
  -5  -6   0  324.07    6.30
  -5  -7   0   83.89    5.10
  -5  -8   0  144.09    6.30
  -1 -14   2   24.00    6.10
  -5  -6   4  124.29    6.50
  -5  -7   4   46.60    6.20
  -3 -12   4  196.38    8.60
   0 -14   4  104.99    6.00
  -3  -3   5  746.33    9.00
  -4  -5   5   41.70    5.40
  -3  -5   6   99.89    6.50
  -3  -9   6    0.60    6.80
   1 -13   6   14.80    4.90
   1  -8   8    6.70    6.50
   3 -10   8    1.10    5.70
  -5  -5   1  168.88    5.00
  -2 -13   1    4.40    7.50
  -5  -5   3  269.07    6.60
  -5  -9   3  191.08    8.20
  -4 -11   3  310.17    9.90
  -2 -13   3   70.89    6.80
  -4  -8   5  386.86   10.10
  -3  -6   6  359.46    9.30
  -1  -5   7    6.70    5.90
   2  -9   8    4.90    6.20
  -4 -10   0    7.10    6.00
  -5  -8   1  458.15    8.80
  -3 -12   1   15.80    6.80
  -5  -5   2 2374.86   14.90
  -5  -9   2 1049.20   13.60
  -4 -11   2  447.66   10.70
  -2 -13   2  112.29    7.70
  -5  -8   3   82.69    6.50
  -3 -12   3   22.70    6.80
  -4  -4   4  299.47    6.50
  -4 -10   4   15.50    6.70
  -4  -6   5   93.99    6.30
  -4  -7   5  291.97    8.70
  -2  -4   6   44.30    5.30
  -3  -7   6   74.59    7.00
  -2 -10   6   10.80    6.70
   0 -12   6   82.99    6.50
   2 -13   6    5.40    4.70
  -1  -8   7   55.19    8.10
   1 -11   7   17.50    5.90
  -4  -7  -1  424.46    6.70
  -5  -6   1 1836.62   13.30
  -5  -7   1   22.20    4.50
  -5  -6   2   81.69    4.90
  -5  -8   2  111.69    6.60
  -3 -12   2  429.86   10.60
  -5  -7   3    7.50    5.00
  -3 -11   4    3.30    6.60
  -1 -13   4  143.19    7.50
   1 -14   4    9.60    4.90
  -3 -10   5    0.10    6.50
  -1 -11   6    4.40    6.00
  -1  -6   7   64.79    6.80
   3  -9   8    2.60    6.00
  -3 -11   0   59.29    7.40
  -5  -7   2  449.56    8.40
   0 -14   2  361.76    8.70
  -4 -10   3   99.09    7.30
  -2 -12   4   10.90    6.40
  -2 -11   5   41.50    7.00
  -1  -3   6   35.80    4.50
  -2  -9   6   41.40    7.00
  -4  -9   0    9.90    5.40
  -2 -12   0   19.10    6.70
  -4 -10   2   10.00    6.30
  -4  -4   3 1494.35   11.40
  -1 -13   3   28.90    6.20
  -3  -3   4  383.86    6.20
  -4  -5   4   62.79    4.00
  -4  -8   4   98.09    7.10
  -3  -9   5  278.97    9.30
  -2  -5   6   53.39    5.70
  -2  -8   6   96.19    7.30
   1 -12   6   37.40    6.00
   0  -5   7  164.78    7.90
  -1 -13   1  202.08    8.10
  -4  -9   3   17.40    6.10
  -3 -11   3   12.00    6.70
  -2 -12   3  167.18    8.20
   1 -14   3    9.70    5.40
  -4  -6   4   64.39    5.40
  -4  -7   4 1122.99   13.20
   2 -14   4   33.00    5.20
  -2  -3   5  184.38    5.20
  -3  -5   5  659.03    9.60
  -3  -8   5  103.89    7.30
  -2  -7   6  225.68    8.30
  -1 -10   6   11.90    6.40
  -4  -8   0 1218.28   11.70
  -3 -11   1   14.90    6.20
  -2 -12   1   71.09    7.20
   1 -14   1    3.80    5.70
  -4  -9   2   54.99    6.10
  -2 -12   2   44.90    6.70
   1 -14   2   22.30    6.50
  -3  -6   5   91.89    6.10
  -3  -7   5   36.60    6.00
  -2 -10   5   45.50    6.80
   2 -12   6   22.40    5.40
  -4  -6   0  859.01    8.40
  -4  -7   0  405.76    6.90
  -3 -10   0  335.07    8.90
  -4  -5   3   56.09    4.20
  -4  -8   3  751.72   11.30
  -2 -11   4  234.28    8.90
  -1 -12   4   55.19    6.90
   3 -14   4   51.69    5.10
  -1 -11   5   24.30    6.60
  -1  -4   6   11.20    4.70
  -1  -9   6  130.39    7.90
   1  -9   7   46.00    6.90
   4 -11   7   27.30    5.50
  -4  -8   1  474.25    8.40
  -4  -5   2    8.90    3.50
  -4  -8   2  315.37    7.80
  -4  -7   3 1015.70   11.80
  -3 -10   3    3.80    6.00
   0 -13   3   20.90    6.20
   2 -14   3  154.18    6.70
  -3  -4   4   27.30    3.80
  -2  -9   5   53.99    6.90
   0 -10   6  224.58    8.60
   1 -11   6    2.20    6.10
   5 -11   7   -3.10    5.50
  -3  -8  -1   32.50    5.00
  -2 -11   0  965.10   12.50
  -4  -6   1  280.47    5.80
  -4  -7   1  428.46    7.40
   0 -13   1  139.59    8.30
  -4  -6   2  590.84    8.10
  -4  -7   2 1097.59   11.40
  -3 -10   2  547.85   10.70
  -2 -11   3   78.49    7.20
  -1 -12   3  274.57    9.00
  -3  -8   4  219.48    7.80
   1 -13   4  134.09    6.90
   4 -14   4   68.89    5.00
   1 -12   5   68.39    6.50
   3 -13   5  108.89    6.00
  -1  -5   6  236.38    7.10
  -1  -8   6   58.99    6.70
   3 -12   6   21.70    5.30
   1  -5   7    9.10    5.50
   1  -8   7   66.69    6.90
   3 -10   7    5.30    6.00
   2 -14   1  193.48    7.30
   2 -14   2   59.19    6.20
  -3  -9   3 1097.09   13.70
  -3  -5   4   94.59    4.80
  -3  -7   4   -3.10    5.00
  -2 -10   4  152.28    8.20
   0 -12   4  268.57    8.80
  -2  -5   5   27.80    4.50
  -2  -8   5  342.77    9.20
  -1 -10   5  109.09    7.70
   0 -11   5  127.49    7.60
  -1  -7   6   62.09    6.30
   4 -12   6   13.10    5.70
   1  -6   7   63.99    6.50
   2  -9   7   86.89    7.00
  -3  -7  -1  107.79    4.30
  -3  -9   0  277.87    7.20
  -2 -11   1  272.67    8.70
  -1 -12   1  535.25   10.70
  -2 -11   2  549.35   11.10
  -1 -12   2  118.99    7.60
   1 -13   3   27.00    7.00
   3 -14   3   20.00    5.10
  -3  -6   4  485.25    7.90
  -1 -11   4   27.30    6.80
   2 -13   4   47.30    5.90
  -1  -3   5  578.54    7.30
  -2  -6   5  270.97    7.30
  -2  -7   5  265.47    8.00
   4 -13   5   41.70    5.30
   1 -10   6    9.00    6.00
   2 -11   6   56.59    6.40
   1 -13   0  335.67    8.80
  -3  -9   1 3197.68   20.00
  -3  -9   2   37.80    5.70
  -3  -8   3   17.40    5.10
   2 -12   5   53.39    6.30
   0  -4   6  530.25    8.20
   5 -12   6   16.90    5.00
   2  -8   7  148.19    7.70
   3  -9   7   28.90    6.50
  -3  -8   0 1572.04   12.60
   1 -13   1  203.68    8.70
   3 -14   1    6.50    5.50
   1 -13   2  398.56    9.60
  -2 -10   3  377.26    9.60
   4 -14   3  110.69    6.00
  -1  -9   5  250.87    8.60
   5 -13   5   -1.50    4.40
   0  -8   6  149.09    7.50
   3 -11   6   -1.30    5.60
   6 -12   6    8.50    4.80
   2  -6   7  122.59    7.70
   5 -10   7   27.70    5.80
  -2  -9  -1  119.29    5.60
  -2 -10   0   11.90    5.60
   0 -12   0  199.88    8.80
  -3  -8   2  735.83   10.20
  -3  -5   3 1535.95   11.40
  -3  -6   3  105.19    5.00
  -3  -7   3   16.80    4.50
  -1 -11   3   22.90    6.50
   5 -14   3   13.80    5.40
   1 -12   4   51.49    6.70
   3 -13   4   55.79    5.90
   1 -11   5   22.40    6.30
   6 -13   5    6.10    4.40
   0  -6   6   14.20    5.50
   1  -9   6  121.89    7.50
   2 -10   6    0.40    6.00
   3  -8   7   80.79    7.80
   4  -9   7    7.50    6.90
   6 -10   7    1.60    5.30
   7 -10   7   23.10    5.80
  -3  -7   0   42.50    3.90
  -1 -11   0    5.00    5.90
  -3  -8   1   34.90    4.70
   4 -14   1  156.58    7.20
  -2 -10   2  147.09    6.10
  -1 -11   2   18.20    6.20
   0 -12   2  144.59    7.80
   2 -13   3   64.49    6.40
  -2  -4   4  107.69    3.70
  -2  -8   4  197.58    6.40
  -1  -4   5  229.48    5.70
  -1  -8   5  307.97    8.70
   3 -12   5   16.10    5.80
   4 -11   6   46.80    5.90
   2 -13   0   27.90    6.40
  -3  -7   1  100.29    4.70
  -3  -5   2  514.25    6.80
  -3  -6   2 1771.12   12.60
  -3  -7   2   17.90    4.10
  -2  -9   3  197.58    7.40
  -2  -5   4  498.95    7.60
  -2  -6   4   98.89    5.20
  -2  -7   4  325.37    7.80
   4 -13   4    4.10    5.20
  -1  -5   5  268.77    6.60
  -1  -6   5  393.96    8.00
  -1  -7   5   45.60    5.60
   1  -8   6   48.70    6.50
   3  -7   7    1.20    6.10
   5  -9   7   17.90    6.10
  -2  -8  -1  988.70    9.80
  -1 -10  -1  292.97    7.50
  -2  -9   0  433.96    8.50
   2 -13   1    9.60    6.10
   2 -13   2  104.79    7.00
  -1 -10   3  155.68    7.40
   1 -12   3  269.47    9.00
   3 -13   3  220.58    7.80
  -1  -9   4  177.88    7.70
   2 -12   4   13.30    6.10
   0  -9   5  155.28    7.60
   1 -10   5   98.89    7.20
   2 -11   5   42.90    6.50
   4 -12   5   11.80    5.70
   1  -4   6   13.90    4.50
   2  -9   6   33.60    6.40
   5 -11   6   -0.10    5.40
   3  -6   7    3.10    5.70
   4  -8   7    1.30    6.20
  -2  -9   1  118.49    6.10
  -2  -9   2  392.06    8.70
  -2  -8   3  315.27    7.90
   0 -11   3  867.31   13.20
   5 -13   4   81.99    6.10
   0  -3   5  592.54    7.20
   6 -11   6   37.50    5.60
   6  -9   7    3.70    5.90
   7  -9   7   39.90    6.60
   1 -12   0  198.08    7.90
   6 -14   1   28.30    5.10
   1 -12   2  113.29    7.60
   3 -13   2   82.69    7.60
  -1  -8   4  638.24   10.50
   3 -12   4  188.88    9.00
   6 -13   4    3.00    5.00
   3 -11   5   22.70    6.00
   5 -12   5  118.79    6.50
   1  -5   6  224.68    6.80
   1  -6   6   20.70    5.50
   4 -10   6   10.90    5.90
   7 -11   6    4.50    5.20
   4  -7   7   83.59    7.00
   5  -8   7   43.40    6.50
   8  -9   7    2.30    5.50
  -1 -10   0  189.28    7.00
   3 -13   0   10.80    6.20
  -1 -10   1  244.38    7.80
   3 -13   1  351.26    9.70
  -2  -8   2  348.27    7.60
  -1 -10   2  227.38    7.90
   2 -12   3  161.78    8.00
   4 -13   3   19.70    5.80
   1  -9   5  234.38    8.30
   6 -12   5    7.90    5.20
   2  -8   6  103.19    7.20
   3  -9   6    2.80    6.00
   4  -6   7    9.70    6.00
  -1  -9  -1  189.98    6.70
  -2  -8   0  783.72    9.30
  -2  -8   1  988.60   10.70
  -2  -5   3  161.28    4.80
  -2  -6   3  205.18    5.60
  -1  -9   3  636.64   10.70
  -1  -7   4   47.90    5.20
   0  -7   5  237.88    7.40
   2 -10   5   43.50    6.70
   7 -12   5   26.60    5.20
   8 -12   5   29.60    4.80
   5 -10   6    8.40    5.70
   5  -7   7   46.70    6.60
   6  -8   7    7.90    6.10
  -2  -7   2  625.24    8.60
   2 -12   2   41.00    7.70
   4 -13   2   46.30    6.30
   1 -11   3   28.70    6.50
   5 -13   3   19.30    5.60
  -1  -6   4  329.27    7.00
   1 -10   4   74.89    7.10
   4 -11   5  109.29    7.30
   2  -4   6   43.30    4.70
   7  -8   7   10.80    6.10
   1 -11  -1   21.50    6.00
  -2  -7   0 1801.12   12.10
   2 -12   0   24.60    6.50
   4 -13   0  130.89    7.20
   4 -13   1   48.30    6.50
  -1  -9   2  459.05    9.10
  -1  -8   3  655.03   10.10
   3 -12   3   16.00    6.30
   6 -13   3    7.40    5.20
  -1  -5   4  255.17    5.30
   1  -8   5  312.77    8.80
   2  -5   6   47.00    5.40
   2  -6   6   80.09    6.10
   4  -9   6    4.40    6.10
   6 -10   6   26.70    6.20
   6  -7   7   40.30    6.60
  -1  -9   0  695.93    9.70
  -2  -7   1  868.51    9.20
  -1  -9   1  219.38    6.90
  -2  -6   2  173.58    4.90
   0 -10   2  411.46    9.50
   1 -11   2   24.50    6.40
   5 -13   2  244.08    8.00
   7 -13   3   50.59    5.40
   0  -8   4 1610.14   15.50
   2  -9   5   54.09    6.80
   3 -10   5    5.20    6.00
   5 -11   5   52.19    6.40
  10 -10   6    0.90    5.10
   0 -10   0  619.74   10.00
   1 -11   0    2.90    5.90
   5 -13   0  387.56    9.60
  -2  -6   1  533.35    6.90
   1 -11   1   31.30    6.50
   0  -9   3  138.19    6.80
   2 -11   3   92.49    7.40
   8 -13   3   25.70    4.90
   6 -12   4   36.60    7.00
   1  -3   5  659.13    7.40
   1  -7   5   60.59    5.90
   6 -11   5   74.19    6.60
   3  -7   6   66.59    6.60
   8 -10   6   43.90    5.80
   9 -10   6   15.00    5.40
  -1  -8  -1  386.36    6.70
  -1  -8   2 1121.29   11.90
   3 -12   2  381.66   10.00
   6 -13   2    8.60    5.60
   1 -10   3  167.38    8.00
   4 -12   3   12.10    6.20
   1  -9   4  183.58    7.60
   2 -10   4  153.68    7.90
   4 -10   5  153.18    7.90
   3 -12   0  432.56    9.90
   6 -13   0   19.50    6.70
   3 -12   1    7.30    6.60
   7 -13   2   33.60    5.60
  -1  -6   3  853.91    9.40
   4 -11   4  158.98    8.10
   7 -12   4  102.19    6.50
   8 -12   4   -1.60    5.00
  10 -12   4   15.50    4.70
   1  -4   5  223.78    5.70
   1  -6   5  347.47    7.00
   2  -8   5  334.77    9.00
   3  -9   5  268.77    8.90
   7 -11   5   23.50    5.80
   8 -11   5    6.90    5.40
   9 -11   5   34.20    6.00
  10 -11   5   28.10    5.10
   3  -4   6  163.88    5.90
   3  -5   6   85.49    5.90
   3  -6   6  378.56    8.70
   0  -9  -1   81.69    6.10
   2 -11  -1  248.88    8.00
  -1  -8   0  667.33    8.70
  -1  -8   1  346.57    7.10
   2 -11   2  537.05   11.10
   4 -12   2   42.70    7.70
   8 -13   2   37.60    5.50
   9 -13   2   15.90    5.50
  -1  -5   3 1046.60    9.50
   3 -11   3   24.80    6.50
   5 -12   3  218.68    8.40
   0  -6   4 1573.84   13.20
   9 -12   4   10.70    4.80
   5 -10   5  120.29    7.50
   4  -7   6  371.06    9.20
   5  -8   6   38.60    6.90
   7  -9   6   55.89    6.80
  11  -9   6   44.20    5.50
   1 -10  -1  302.97    7.80
   4 -12  -1   45.10    6.60
   7 -13   0   36.60    6.00
   2 -11   1  245.38    8.40
  -1  -7   2  126.19    5.10
   1 -10   2  239.28    8.20
   0  -4   4 1112.09    9.50
   1  -8   4  694.83   11.00
   2  -9   4    8.70    5.80
   5 -11   4   24.30    6.60
   2  -7   5  260.27    7.80
   8  -9   6   23.20    6.20
   9  -9   6   43.00    6.00
  10  -9   6    5.40    5.50
   2 -11   0  999.80   13.10
   4 -12   0  222.98    8.40
   8 -13   0   33.40    5.70
   0  -9   1   84.09    5.90
   1 -10   1  256.27    7.90
   4 -12   1   43.40    6.90
   1  -9   3  656.83   11.10
   2 -10   3  376.76    9.80
   6 -12   3   52.59    6.50
   3  -8   5  101.79    7.10
   6 -10   5   10.60    6.30
   4  -6   6    6.10    5.50
   6  -8   6  309.77    9.20
  -1  -7   0   18.10    3.70
   1 -10   0  202.68    7.40
  -1  -7   1   55.99    4.10
  -1  -6   2  986.30    9.40
   5 -12   2  103.19    7.50
   0  -7   3 1433.46   13.00
   4 -11   3  318.17    9.80
   7 -12   3  172.08    7.80
   1  -7   4   56.49    5.30
   6 -11   4   95.89    7.30
   2  -3   5  179.28    5.20
   2  -6   5  265.87    7.40
   7 -10   5   37.20    7.50
   5  -7   6  180.68    7.90
   3 -11  -1   13.70    7.30
   5 -12  -1  407.16    9.60
   0  -8   2 1828.02   14.90
   8 -12   3   61.59    6.30
   9 -12   3   36.50    5.60
   4 -10   4   14.10    6.40
   7 -11   4   30.70    6.20
   2  -4   5  142.99    5.60
   2  -5   5   28.80    4.70
   5  -9   5   48.90    6.80
   8 -10   5   52.99    6.30
   7  -8   6    6.80    6.30
  11  -8   6    1.50    6.20
   5 -12   0   27.80    6.90
   3 -11   1   17.70    6.30
   5 -12   1  399.06   10.10
   1  -9   2  477.65    9.40
   2 -10   2  161.38    7.70
   6 -12   2   40.00    6.70
   3 -10   3    7.80    6.20
   1  -6   4  314.37    7.00
   2  -8   4  207.38    7.50
   3  -9   4   10.10    6.20
   8 -11   4  139.79    7.30
  11 -11   4    7.60    5.00
   3  -7   5   42.40    5.90
   4  -8   5  391.46    9.70
   9 -10   5   14.00    6.00
  10 -10   5   27.20    5.80
   5  -6   6   63.69    6.50
   8  -8   6   11.00    6.50
   9  -8   6   17.80    6.00
  10  -8   6   26.30    6.00
   6 -12  -1   52.59    7.90
   3 -11   0   70.39    6.90
   4 -11   2  393.86   10.30
   7 -12   2  130.39    7.50
   5 -11   3   19.00    6.70
   5 -10   4   14.50    6.80
   9 -11   4   42.30    6.20
  10 -11   4   58.09    5.90
   6  -9   5    8.30    6.40
   5  -5   6   86.39    6.90
   1  -9  -1  196.68    6.40
   2 -10  -1  412.16    8.90
   6 -12   0   33.30    7.70
   1  -9   1  244.88    7.40
   2 -10   1  432.06    9.70
   6 -12   1   64.99    7.00
   8 -12   2    2.40    5.70
  11 -12   2   32.70    5.00
   0  -5   3 1450.75   11.00
   1  -5   4  308.67    6.30
   6  -6   6  225.08    8.70
   7  -7   6   28.50    6.60
   7 -12  -1  207.48    9.10
   2 -10   0   17.20    5.90
   7 -12   1  227.98    9.20
   9 -12   2   87.09    6.70
  10 -12   2   11.70    5.40
   4 -10   3   92.89    7.40
   6 -11   3  303.07    9.60
   2  -7   4  346.47    8.10
   4  -9   4   14.60    6.30
   6 -10   4  292.37    9.70
   4  -7   5  272.57    8.30
   5  -8   5   14.60    6.40
   7  -9   5  134.29    7.90
  12  -9   5   -2.00    5.30
   8  -7   6  147.59    7.90
   4 -11   0  648.74   11.80
   7 -12   0   46.10    6.70
   1  -8   2 1103.09   12.20
   3 -10   2  543.35   10.90
   5 -11   2   14.40    6.60
   1  -7   3  233.88    6.60
  12 -11   3   23.30    5.70
   3  -8   4  221.88    7.80
   3  -5   5  656.13    9.40
   8  -9   5    9.30    6.50
   6  -5   6   24.00    5.90
   7  -6   6   62.89    7.50
   9  -7   6    9.90    6.80
  10  -7   6   48.80    6.80
   8 -12  -1   24.00    6.50
   0  -7   1 4967.60   21.10
   8 -12   1   26.90    6.40
   9 -12   1   59.59    6.30
  10 -12   1   14.90    6.30
  11 -12   1   50.09    5.80
   0  -6   2 3982.00   18.40
   2  -9   2  380.86    8.90
   2  -8   3  332.17    8.40
  11 -11   3    0.40    6.00
   2  -6   4   91.69    5.20
   7 -10   4   49.90    7.00
  12 -10   4   25.90    5.50
   3  -3   5  644.64    7.70
   3  -4   5   38.60    4.40
   6  -8   5    4.80    6.50
   9  -9   5   99.39    7.20
  10  -9   5   11.40    6.40
   3 -10  -1  534.45   10.60
   9 -12  -1   44.90    6.40
  10 -12  -1   10.60    5.80
   3 -10   1  538.15   10.70
   5 -11   1    8.60    6.60
   6 -11   2   88.59    7.70
  10 -11   3  112.59    6.90
   5  -9   4  364.76    9.90
   8 -10   4   34.40    6.80
   9 -10   4   76.79    6.90
  11 -10   4    2.20    5.70
   5  -7   5   82.69    6.70
  13  -8   5    3.30    5.30
   7  -5   6   57.09    7.40
   8  -6   6   35.50    6.80
   5 -11  -1    2.00    6.70
   1  -8   1  356.66    7.50
   2  -9   1  122.59    6.60
   4 -10   2    6.10    6.20
   1  -6   3  794.32    9.00
   3  -7   4    3.00    5.20
   4  -8   4  100.79    6.90
  10 -10   4   12.80    6.00
   7  -8   5  160.88    8.30
   9  -6   6   19.00    6.80
  10  -6   6    7.10    6.70
   1  -8  -1  414.06    7.40
   2  -9  -1  132.09    6.30
   6 -11   1  679.53   13.30
   1  -7   2  121.89    5.30
   7 -11   2   42.00    7.10
   2  -5   4  493.25    7.70
   4  -5   5   43.30    5.40
   8  -8   5  136.19    8.00
  12  -8   5   16.60    6.30
   8  -5   6   26.10    6.60
   4 -10   1  161.18    7.80
   2  -8   2  363.36    8.20
   3  -9   2   35.30    5.90
   8 -11   2  256.87    9.30
  12 -11   2   34.70    5.60
   1  -5   3 1070.49    9.80
   2  -7   3  449.06    8.40
   3  -8   3   13.40    5.60
  13 -10   3    3.80    5.80
  13  -9   4   46.70    5.70
   6  -7   5  191.98    8.10
  11  -8   5    6.80    6.40
   7 -11  -2   34.60    7.10
   6 -11  -1  653.73   12.00
   7 -11   1   75.99    7.50
  13 -11   1   -0.50    4.80
   5 -10   2   40.60    6.70
   9 -11   2   20.40    6.50
  10 -11   2   65.59    6.90
  11 -11   2   22.50    5.70
   7 -10   3  110.29    7.90
   3  -6   4  569.94    9.20
   5  -8   4   85.29    6.90
   7  -9   4  135.69    6.70
   4  -3   5   95.09    4.70
   4  -4   5  224.58    6.30
   4 -10  -1  176.18    7.90
   1  -7   1   49.80    4.30
   3  -9   1 3298.27   21.80
   5  -9   3  190.68    8.40
   8 -10   3   56.79    7.50
  12 -10   3    9.90    5.80
   4  -7   4 1161.28   13.50
   8  -9   4   15.70    6.90
  12  -9   4    7.80    6.10
  13  -7   5   21.80    6.30
   8 -11  -2  211.88    8.60
   7 -11  -1   82.39    7.90
   7 -11   0    1.20    6.70
  13 -11   0   -1.80    5.10
   2  -8   1 1037.20   11.70
   5 -10   1   22.50    6.60
   8 -11   1   44.50    7.10
   9 -11   1   37.30    8.00
  12 -11   1    5.70    5.60
   4  -9   2   58.59    6.60
   6 -10   2  669.93   12.70
  14 -10   2    2.60    4.80
   2  -6   3  207.98    6.10
   9 -10   3   18.50    6.90
  10 -10   3  137.39    8.10
  11 -10   3   22.50    6.30
   6  -8   4  717.93   12.40
  14  -8   4   12.60    6.30
   9  -9   4   53.09    7.20
  10  -9   4   20.90    6.70
  11  -9   4  195.78    8.30
   5  -5   5  177.78    6.80
   6  -6   5   86.09    6.70
  12  -7   5   59.49    7.80
   5 -10  -2   28.80    6.50
   9 -11  -2   18.00    6.80
  10 -11  -2   47.10    6.80
  11 -11  -2   15.00    6.30
   3  -9  -1 3377.76   20.60
   8 -11  -1   39.10    6.90
   1  -7   0   13.00    3.80
   3  -9   0  277.77    8.00
   8 -11   0  248.88    9.40
  12 -11   0    4.40    6.30
  10 -11   1  188.98    8.40
  11 -11   1   11.40    6.10
   3  -7   3   18.30    5.00
   4  -8   3  795.92   12.00
   6  -9   3   30.50    7.00
   3  -5   4  100.09    5.10
   9  -7   5    7.70    6.90
  10  -7   5   58.79    8.30
  11  -7   5    4.40    6.60
   1  -7  -1   42.70    4.00
   2  -8  -1 1042.50   11.30
   5 -10  -1    3.30    6.40
   9 -11  -1   36.70    6.90
  11 -11  -1   10.40    7.00
  12 -11  -1    3.00    5.60
   2  -8   0  789.42   10.10
   5 -10   0  161.68    8.20
   9 -11   0    4.20    6.60
  10 -11   0   46.20    7.90
  11 -11   0   39.10    6.60
   2  -7   2  636.14    8.70
   3  -8   2  757.92   10.50
   7 -10   2  244.68    9.60
  13 -10   2   49.50    6.30
  14  -9   3    6.30    5.20
   4  -6   4   64.59    5.70
   5  -7   4   70.49    6.40
   7  -8   4   39.40    7.00
   5  -4   5   24.70    4.90
   7  -6   5   62.59    6.80
  10 -11  -1  209.88    8.60
   4  -9   1   41.60    6.20
   6 -10   1    2.00    6.70
   5  -9   2 1088.69   14.60
   8 -10   2   33.70    7.10
   2  -5   3  173.88    5.30
   7  -9   3  142.29    8.40
   3  -4   4   32.00    4.10
  15  -7   4    6.50    5.40
   5  -3   5  198.08    5.90
   6  -5   5   68.09    6.10
  13  -6   5   97.19    7.40
   4  -9  -2   39.00    7.00
   6 -10  -2  636.44   11.50
   1  -6   1 1513.35   11.40
  14 -10   1   99.09    6.30
  15  -9   2   13.50    5.00
   9 -10   2   97.49    8.10
  10 -10   2   41.50    7.30
   5  -8   3   91.59    6.80
   8  -9   3   18.10    7.00
  13  -9   3   79.99    6.60
   6  -7   4  265.57    8.60
   9  -8   4  145.89    8.40
  12  -8   4   30.90    6.90
   8  -6   5   38.70    6.80
  12  -6   5   19.00    7.90
   6 -10  -1    6.60    6.70
   4  -9   0    7.10    5.90
   6 -10   0  594.84   11.80
   2  -7   1  926.51   10.30
   3  -8   1   38.00    5.30
   4  -8   2  350.46    8.80
   3  -6   3  114.09    5.50
   4  -7   3 1099.39   12.90
  15  -8   3    8.70    5.40
   9  -9   3  312.87   10.40
  12  -9   3    6.90    6.50
   4  -5   4   70.39    5.10
  10  -8   4   89.39    7.90
  11  -8   4    8.40    6.60
   6  -4   5   19.30    5.30
   7  -5   5  291.97    8.60
   9  -6   5  149.88    8.10
  10  -6   5   31.10    7.30
  11  -6   5  139.99    8.40
   4  -9  -1   46.60    6.20
  14 -10   0    4.20    5.40
   5  -9   1  127.19    7.30
   8 -10   1  282.87   10.00
  13 -10   1    8.10    5.60
   3  -7   2   16.90    4.70
   6  -9   2    9.10    6.30
   6  -8   3  257.87    9.00
  10  -9   3   42.40    7.30
  11  -9   3   42.60    7.10
   5  -6   4  136.29    6.50
  14  -7   4   47.50    6.60
   3  -8  -2  789.62    9.90
   3  -8   0 1599.24   14.30
   7 -10   0  239.18    9.50
   9 -10   1   82.59    8.10
  11 -10   1  149.99    8.30
  12 -10   1    0.80    6.30
  14  -9   2   10.20    5.90
  16  -7   3    2.40    5.60
  14  -8   3   62.89    7.50
  15  -6   4    6.80    6.80
   7  -7   4   53.49    5.30
   6  -3   5  196.48    6.30
   8  -5   5    1.90    6.30
   8 -10  -2   32.60    7.40
   3  -8  -1   39.40    5.20
   2  -7   0 1890.71   13.70
   8 -10   0   52.29    7.70
  13 -10   0   61.39    6.90
  10 -10   1  147.99    8.50
   7  -9   2  225.88    8.10
   5  -7   3    0.70    5.40
   7  -8   3  364.46   10.30
   4  -4   4  344.87    6.90
   6  -6   4  134.59    6.90
   8  -7   4  105.89    7.80
   7  -4   5  168.58    7.00
   9  -5   5  211.38    8.60
  12  -5   5   -4.90    6.80
   5  -9  -2 1000.00   12.90
   9 -10  -2   67.99    8.60
  12 -10  -2   59.49    7.10
   2  -7  -1  920.51    9.60
   5  -9  -1  121.19    8.10
  13 -10  -1    3.10    5.90
   5  -9   0  959.00   13.30
   9 -10   0   40.70    7.70
  12 -10   0  102.29    7.80
   4  -8   1  502.25    9.70
   6  -9   1   47.80    7.00
   5  -8   2  112.79    5.80
  13  -9   2   38.10    6.60
   3  -5   3 1903.21   13.60
   4  -6   3  233.38    6.80
  13  -8   3    9.80    6.60
   5  -5   4 1100.19   12.10
   9  -7   4    5.90    6.90
  10  -7   4   65.09    7.60
  11  -7   4   30.70    7.20
  10  -5   5   11.30    7.00
  11  -5   5    7.30    7.10
  10 -10  -2   45.30    7.70
  11 -10  -2    9.50    6.90
  12 -10  -1    6.70    6.70
  10 -10   0   49.20    7.60
  11 -10   0    5.20    6.60
  15  -8   2   25.40    6.80
  11  -9   2  283.87   10.30
  12  -9   2   11.30    6.80
  15  -7   3    4.70    5.90
   8  -8   3  685.03   12.80
  12  -8   3   17.40    7.00
  14  -6   4   45.70    7.30
   8  -4   5  257.57    8.10
   6  -9   0   56.19    7.00
  15  -9   0    6.40    5.60
   2  -6   1  548.65    7.30
   3  -7   1  103.79    4.50
   7  -9   1  366.46   10.40
  14  -9   1    6.50    6.10
   3  -6   2 1978.60   14.50
   6  -7   3  827.42   12.50
  10  -8   3   47.50    7.60
  11  -8   3   32.90    7.50
  15  -5   4    6.40    7.30
   7  -6   4  376.16    9.50
   9  -4   5    5.50    6.40
   4  -8  -2  331.37    8.60
   6  -9  -2    2.90    6.30
  15  -9  -1   23.20    5.80
   4  -8   0 1201.78   13.10
   5  -8   1  469.55    9.70
  16  -8   1    3.80    5.20
  13  -9   1  137.19    8.20
  16  -6   3   11.90    6.00
   5  -4   4  172.28    5.80
   8  -6   4  182.08    8.10
  13  -6   4   47.50    7.70
  10  -4   5  183.88    8.20
   4  -8  -1  466.75    9.00
  14  -9   0   -4.60    6.00
   8  -9   1   31.60    7.20
  12  -9   1   10.60    6.90
  16  -7   2   28.70    6.10
  14  -8   2    3.40    6.50
   5  -6   3  732.63   10.60
   7  -7   3  133.99    7.70
  14  -7   3    9.20    6.70
   9  -6   4  193.48    8.50
  12  -6   4   31.30    7.70
  13  -9  -3   58.79    7.00
   7  -9  -2  222.78    9.90
  14  -9  -2    3.40    6.10
  14  -9  -1    8.90    6.10
   3  -7   0   47.10    4.60
   7  -9   0  305.17    9.60
  10  -9   1   32.20    7.70
  11  -9   1   44.50    7.80
  13  -8   2   23.70    6.90
   4  -5   3   67.39    4.70
  13  -7   3   19.70    6.90
  14  -5   4   10.50    7.20
  12  -9  -3    5.90    7.60
   3  -7  -2   17.90    4.30
   3  -7  -1  127.09    5.40
   5  -8   0  135.79    6.90
  16  -8   0   17.90    5.50
   8  -9   0   32.90    7.40
  13  -9   0   26.70    7.00
   4  -7   1  445.36    8.50
   6  -8   1   32.30    6.30
  15  -8   1    4.00    5.90
  17  -6   2    5.10    5.60
   8  -8   2  169.78    8.70
   8  -7   3   85.19    7.50
   5  -3   4  106.09    5.40
  15  -4   4    8.90    7.00
   9  -9  -3  280.27    9.70
  11  -9  -3   39.30    7.60
   8  -9  -2    8.10    6.90
  13  -9  -2   41.00    7.20
  16  -8  -1    3.60    5.60
  13  -9  -1  116.99    8.10
  12  -9   0    8.60    7.20
   3  -6   1  288.27    6.40
   3  -5   2  564.64    7.80
   4  -6   2  671.63    9.40
  15  -7   2    0.00    6.30
   9  -8   2  330.07   10.50
  11  -8   2   28.40    7.40
  12  -8   2  126.59    8.60
   6  -6   3  296.97    8.10
   9  -7   3   55.39    7.50
  10  -7   3  278.47    9.90
  11  -7   3    5.70    7.30
  12  -7   3  213.68    9.50
   6  -4   4  837.72   10.50
  13  -5   4   82.89    8.10
 -11   6  -8   19.10    5.40
 -10   6  -8    9.70    5.00
  -8   6  -8   11.20    5.60
  -7   6  -8   58.29    6.40
 -12   4  -8   14.70    5.10
  -6   4  -8   44.90    6.70
 -10   2  -8   -1.50    6.00
  -8   2  -8   53.29    6.80
 -10   9  -7    1.70    4.50
  -9   9  -7   11.00    4.90
  -8   9  -7    2.60    5.20
  -5   8  -7   33.90    6.40
  -4   7  -7   90.89    7.10
  -3   5  -7   65.19    5.20
  -3   3  -7   31.20    5.70
  -4   1  -7    0.30    5.00
  -6  10  -6   34.20    6.20
  -1   5  -6  223.38    7.10
  -1   4  -6    5.30    4.70
  -2   1  -6  189.28    5.20
  -4  -1  -6  791.82    9.30
  -6  11  -5   68.29    6.30
   1   5  -4  287.27    5.90
   1   4  -4   80.09    4.00
 -12   5  -8    6.80    4.60
  -6   5  -8   -0.60    5.90
 -12   3  -8    7.60    5.20
  -6   3  -8   49.70    6.50
 -11   2  -8    6.10    5.70
  -7   9  -7   41.30    5.90
  -3   6  -7   -3.90    5.70
  -3   2  -7    0.50    5.00
  -1   6  -6   25.30    5.40
  -2   9  -5   56.69    6.40
  -1   8  -5  345.27    8.40
  -1   9  -4  199.28    6.90
   1   7  -3  233.68    5.90
 -10   7  -8    0.80    4.60
  -7   7  -8    6.30    5.60
  -5   5  -8   43.80    6.60
  -5   4  -8    3.30    6.20
 -10   1  -8   10.50    6.40
  -9   1  -8    8.20    6.10
  -8   1  -8   20.00    6.20
  -6   9  -7    2.00    5.40
  -5  10  -6   14.10    5.80
  -1   2  -6  293.27    6.70
  -3  10  -5   -0.10    5.80
   0   8  -4 1610.34   13.50
   1   6  -4  385.76    6.90
  -5   6  -8    0.80    5.90
  -7   1  -8   13.30    5.90
  -4   8  -7    3.20    5.70
  -3   7  -7   -1.50    5.60
  -2   5  -7   17.70    5.70
  -2   3  -7    2.00    5.20
  -3   1  -7  214.08    7.00
  -4   0  -7   93.09    6.50
  -6  -1  -7  160.78    6.50
  -3   9  -6    7.00    6.00
  -1   7  -6   76.19    6.20
  -2   0  -6  137.09    5.10
   0   7  -5  291.87    7.60
  -9   8  -8    6.20    4.90
  -6   7  -8   -0.10    5.30
  -4   5  -8   -0.40    5.80
  -5   2  -8   60.29    6.50
  -5   9  -7   24.90    5.90
  -2   6  -7  126.69    7.00
  -2   2  -7   49.40    5.30
  -4  10  -6    8.60    6.50
  -1   1  -6   69.89    4.60
  -3  -1  -6   41.70    4.30
   0   1  -5  459.15    6.60
  -8   8  -8    2.90    4.60
  -7   8  -8    6.00    4.90
  -5   7  -8   53.09    6.20
  -4   6  -8   25.70    6.10
  -4   3  -8    8.60    5.70
  -3   8  -7   78.49    6.60
  -5  -1  -7   73.69    6.30
  -7  11  -6    1.60    4.70
   0   4  -6  411.26    7.40
  -1   9  -5  227.78    7.50
   1   5  -5  299.87    6.60
   1   4  -5  195.48    5.50
   1   3  -5  646.24    8.00
   1   7  -4   57.39    4.80
  -6   8  -8    9.60    5.00
  -4   2  -8   22.40    5.90
  -8   0  -8   59.49    6.40
  -7  10  -7   26.30    5.10
  -4   9  -7    9.60    5.70
  -6  11  -6   35.00    5.90
  -2   9  -6   34.00    6.10
   0   6  -6   15.80    5.20
  -2  10  -5   56.39    6.10
   1   6  -5  458.65    8.00
  -4   7  -8   65.89    6.40
  -3   3  -8   49.40    6.10
  -6  10  -7    3.60    4.90
  -1   5  -7   12.40    4.00
  -1   3  -7   81.69    5.90
  -2   1  -7   10.40    4.80
   0   2  -6   30.60    4.10
   2   6  -3  225.98    4.80
  -9   5  -9    7.40    4.70
  -7   5  -9   -4.90    5.10
 -10   4  -9    3.10    5.20
  -9   4  -9    1.10    4.80
  -8   4  -9   19.30    5.20
  -7   4  -9   10.00    5.40
  -9   3  -9    6.60    5.00
  -5   8  -8   -1.40    5.30
  -3   6  -8  161.38    7.50
  -6   0  -8   80.89    6.50
  -1   6  -7   59.69    6.10
  -1   2  -7  272.67    7.20
  -4  -1  -7    4.50    4.70
  -5  11  -6    0.10    5.60
  -3  10  -6   72.99    6.20
  -2  -1  -6  261.77    5.80
   1   7  -5   58.79    5.90
   1   8  -4  688.53    9.40
   2   4  -4   86.49    3.30
   2   3  -4 1245.98    9.40
  -9   6  -9   10.70    4.40
  -8   6  -9    5.10    4.70
  -7   6  -9   13.70    4.80
 -10   5  -9    1.60    4.10
  -6   5  -9    2.80    5.20
  -6   4  -9    5.70    5.60
 -10   3  -9   23.30    4.90
  -7   3  -9    8.80    5.40
  -8   9  -8    1.50    4.00
  -7   9  -8   13.10    4.60
  -3   2  -8   43.40    5.90
  -5  10  -7   19.70    5.20
  -2   8  -7  125.59    6.90
   2   6  -4   83.09    4.40
  -6   6  -9    2.20    4.90
  -5   4  -9    5.50    5.40
  -6   3  -9    9.80    5.40
  -9   2  -9    6.90    5.20
  -8   2  -9    1.00    5.50
  -7   2  -9   59.59    6.10
  -6   9  -8   -2.20    4.60
  -4   8  -8   52.19    5.90
  -3   7  -8   37.20    6.00
  -2   5  -8   22.20    6.00
  -2   4  -8   11.70    5.60
  -2   3  -8    9.50    5.50
  -1   9  -6  124.89    6.70
   1   5  -6  226.58    6.70
   1   4  -6   12.30    4.30
   1   3  -6   25.90    4.30
   0   9  -5  148.59    7.20
   1   1  -5  448.06    6.30
  -8   7  -9   -2.60    4.20
  -5   5  -9   -0.50    5.10
  -5   3  -9   36.30    6.00
 -10   2  -9   -0.40    4.80
  -2   6  -8    2.50    5.50
  -3   1  -8   35.80    5.60
  -4  10  -7   51.99    5.60
   0   5  -7  151.58    6.60
   0   3  -7  480.75    9.00
  -1   1  -7   11.40    4.60
  -2  10  -6    7.70    5.60
   0   8  -6  161.18    6.90
   1   6  -6   20.80    5.10
  -3  -2  -6   35.50    3.90
   2   5  -5   34.80    4.20
   2   4  -5  122.79    4.80
  -6   7  -9    6.20    4.70
  -4   5  -9   24.30    5.60
  -4   4  -9   57.99    6.10
  -5   9  -8   23.00    4.90
  -3   8  -8   19.30    5.40
  -2   2  -8   24.20    5.60
  -4   0  -8   18.00    5.40
  -2   9  -7   91.69    6.40
  -1   8  -7   53.39    6.10
  -3  -1  -7  176.58    6.00
   1   2  -6  293.27    6.40
   1   8  -5  310.87    7.50
   2   3  -5  187.58    5.10
   2   7  -4  298.17    6.40
  -5   7  -9    1.00    5.40
  -4   3  -9    4.10    5.60
  -5   2  -9   17.50    5.70
  -8   1  -9    7.30    5.40
  -7   1  -9    5.90    5.50
  -2   7  -8   68.59    6.20
   0   0  -6  674.83    8.20
  -1  -1  -6   72.79    4.20
  -7   8  -9    2.40    3.70
  -3   4  -9    0.00    5.30
  -4   2  -9   -6.00    5.40
  -6   1  -9   35.40    6.10
  -4   9  -8    5.50    4.70
  -1   6  -8   23.50    5.80
  -1   3  -8    4.90    5.10
  -2   1  -8   90.69    6.10
  -5  -1  -8  266.47    8.00
  -3  10  -7    5.70    5.10
   2   7  -5  262.67    7.30
   2   2  -5    8.40    3.20
  -6   8  -9    8.00    4.20
  -4   7  -9   18.30    5.10
  -3   5  -9    0.80    5.20
  -3   3  -9    0.90    5.40
  -5   1  -9   36.30    5.90
  -2   8  -8   17.90    5.40
  -1   2  -8   84.19    6.10
   1   5  -7   13.60    5.20
   1   4  -7   11.80    5.00
   0   1  -7   38.30    4.80
  -2  -1  -7   10.80    4.40
  -1  10  -6    4.80    6.00
   2   5  -6   55.19    5.10
   2   4  -6   56.69    4.90
   1   1  -6   65.09    4.20
  -2  -2  -6  114.99    4.90
   3   5  -4   76.09    3.90
   3   4  -4   33.30    3.40
  -5   8  -9    5.20    4.20
  -3   6  -9    9.70    5.10
  -1   7  -8    0.70    5.50
  -1   9  -7   28.70    5.80
   1   6  -7   78.49    6.10
   1   8  -6   60.89    5.80
   2   6  -6   63.99    5.40
   2   3  -6  130.39    5.30
   1   9  -5  216.28    6.80
   3   3  -4  391.76    5.80
   3   6  -3  111.19    4.40
  -3   7  -9   16.10    4.90
  -2   4  -9    0.30    5.50
  -3   2  -9   -0.10    5.20
  -5  10  -8    5.80    4.20
  -1   1  -8    3.10    4.80
  -4  -1  -8   95.59    5.90
  -2  10  -7    4.50    5.20
   1   2  -7  303.47    7.30
   3   4  -5   37.40    3.80
   2   1  -5  133.99    4.20
   3   6  -4  579.64    7.60
  -7   5 -10    1.20    3.90
  -8   4 -10    3.50    3.90
  -7   4 -10    5.20    4.40
  -4   8  -9    9.40    4.60
  -2   6  -9    5.10    5.20
  -2   3  -9    7.50    5.40
  -6   0  -9   22.20    5.50
  -1   8  -8   11.60    5.10
   0   6  -8   20.00    5.60
  -3  -2  -7    4.60    4.30
   2   7  -6  225.98    7.10
   2   8  -5  277.37    7.10
   3   5  -5  579.94    8.10
   3   3  -5  681.93    8.10
   3   2  -4  979.50    8.10
  -6   5 -10   -2.40    4.30
  -6   4 -10    8.90    4.40
  -8   3 -10    3.50    4.20
  -7   3 -10    1.40    4.60
  -2   2  -9    9.30    5.40
  -4  10  -8    2.70    4.30
   0   2  -8   39.40    5.60
  -3  -1  -8   39.30    5.40
  -1  -1  -7   18.90    4.40
   3   6  -5   98.89    5.10
   3   7  -4    3.20    4.00
  -6   6 -10    1.10    3.90
  -5   5 -10    1.50    4.50
  -5   4 -10   -2.00    4.40
  -5   3 -10   -0.70    4.70
  -3   8  -9   10.40    4.80
  -2   7  -9    4.30    5.00
  -1   4  -9    4.00    5.50
  -4   0  -9   30.00    6.40
   0   9  -7   60.19    5.90
   2   5  -7   22.40    5.10
   2   4  -7   10.30    4.80
   2   3  -7    1.60    4.70
   1   1  -7    7.10    4.30
   1   9  -6  125.29    6.50
   2   1  -6  296.17    6.20
  -1  -2  -6  280.17    5.50
   3   2  -5  194.98    5.00
   1  -1  -5  428.56    5.90
  -5   6 -10    2.50    4.20
  -4   5 -10   -0.60    4.60
  -4   4 -10   36.60    5.10
  -7   2 -10    5.20    4.80
  -6   2 -10   -0.80    4.90
  -1   6  -9   19.80    5.50
  -1   3  -9   21.30    5.40
  -3  10  -8    8.90    4.50
   1   4  -8    8.90    3.90
   1   3  -8    9.40    5.20
  -1  10  -7   31.50    5.40
   1   8  -7   53.89    5.90
   2   6  -7  118.59    6.50
   2   8  -6   93.19    6.00
   3   5  -6   91.69    5.40
   3   4  -6  145.29    5.60
   3   3  -6   39.00    4.30
   3   7  -5   51.59    5.10
   2   0  -5  820.12    8.00
  -4   6 -10    7.60    4.40
  -4   3 -10   -5.10    5.00
  -5   2 -10   10.00    5.10
  -4   9  -9    7.90    4.10
  -1   2  -9   38.50    5.80
  -2   1  -9    4.70    5.40
  -1   9  -8   44.60    5.50
   0   8  -8   16.90    5.50
   1   6  -8   11.90    5.40
  -2  -1  -8   95.89    5.90
   2   2  -7   56.89    5.20
  -2  -2  -7   52.49    4.70
   3   6  -6  343.97    7.90
  -5   7 -10    0.10    3.70
  -3   5 -10    2.90    4.80
  -3   4 -10    3.90    5.00
  -2   8  -9    2.80    4.50
  -1   7  -9    5.80    5.00
   0   5  -9   30.10    5.60
   1   7  -8    0.30    5.10
   1   2  -8   70.39    5.80
   1  -1  -6   61.99    4.50
   3   1  -5 1376.06   10.40
   4   5  -4   63.09    3.90
   4   4  -4  291.17    5.50
  -4   7 -10   10.60    4.00
  -3   3 -10    1.00    4.90
  -6   1 -10    3.80    4.90
   0   3  -9   48.60    6.10
  -1   1  -9   78.79    7.10
  -2  10  -8    7.90    4.70
   0   0  -8   25.20    6.00
   1   9  -7   26.90    6.10
   2   1  -7   11.80    4.40
   3   7  -6   70.49    5.70
   2   0  -6  145.69    4.90
   3   8  -5   96.29    5.60
   4   4  -5  232.68    5.80
   4   6  -4   48.70    4.60
   4   3  -4  780.82    7.80
   4   5  -3   62.79    3.40
  -2   5 -10   -5.80    4.70
  -2   4 -10    7.10    5.00
  -3   2 -10   13.00    5.30
  -5   1 -10    9.50    5.20
  -1   8  -9    4.90    5.20
  -2   0  -9  259.67    7.70
   2   5  -8   15.20    5.60
   2   4  -8   18.70    5.40
   1   1  -8    3.40    4.90
  -1  -1  -8    6.20    5.70
   2   8  -7  137.79    6.70
   3   5  -7   81.49    5.80
   3   4  -7    7.50    3.60
   3   3  -7   42.00    5.20
  -1  -2  -7  282.97    6.80
   2   9  -6   37.60    5.60
   0  -2  -6   27.80    3.60
   4   6  -5   88.69    5.20
   4   3  -5  104.59    4.50
  -3   7 -10   -0.60    4.00
  -2   6 -10    7.50    4.60
  -2   3 -10   -2.60    5.00
  -4   1 -10    9.20    5.20
   0   7  -9   20.60    5.30
   2   6  -8    8.30    5.60
   3   6  -7    0.00    5.10
   4   4  -6  123.79    5.60
   3   1  -6   31.50    4.10
   2  -1  -5  128.29    4.10
   4   2  -4  166.68    4.30
   4   6  -3  192.68    4.60
  -2   2 -10    3.80    5.10
   1   5  -9   54.09    5.80
   1   3  -9   15.40    5.60
  -1  10  -8   19.30    5.20
   2   2  -8   18.60    5.40
   3   2  -7    2.30    4.80
   3   8  -6  111.19    6.20
   4   5  -6   95.69    5.60
   4   3  -6  121.29    5.40
   4   2  -5  111.29    4.40
   1  -2  -5  997.70    8.30
   4   7  -4 1121.59   10.20
  -2   7 -10   24.20    4.40
  -1   5 -10    2.70    4.80
  -1   4 -10   -0.30    4.80
  -1   3 -10    7.30    5.30
  -3   1 -10    0.10    5.20
   1   6  -9   12.50    5.20
   0   1  -9   16.00    5.50
   2   7  -8   68.19    6.00
  -2  -2  -8   30.00    5.80
   2   0  -7  390.26    7.70
   4   7  -5  275.57    6.80
  -1   6 -10   13.10    4.60
  -1   9  -9    3.70    4.70
   1   2  -9   25.80    5.60
   3   5  -8    8.90    5.40
   2   1  -8  104.49    6.20
   2   9  -7   83.09    6.10
   3   1  -7  217.38    6.70
   4   2  -6   97.09    5.10
   2  -1  -6  284.77    5.90
   4   1  -4 1470.15    9.90
   0   4 -10   13.00    5.00
  -1   2 -10    8.40    5.20
  -2   1 -10   41.70    5.80
  -4   0 -10    0.40    5.20
   1   7  -9    6.80    4.90
   2   4  -9    3.00    5.50
  -2  -1  -9    4.80    5.40
   1   9  -8   41.30    5.40
   2   8  -8   20.30    5.40
   3   6  -8  174.98    7.20
   3   8  -7   77.19    6.00
   4   5  -7  130.09    6.60
   4   4  -7   86.89    5.90
   4   3  -7   38.80    5.20
   4   7  -6  404.16    8.40
   1  -2  -6  292.97    5.90
  -1   7 -10    3.40    4.10
   2   5  -9    5.10    5.10
   2   3  -9    6.70    5.60
   1   1  -9   86.19    6.30
   0  10  -8   59.09    5.60
   3   2  -8   51.79    5.70
  -1  -2  -8   81.19    6.40
   4   6  -7   10.90    5.40
   4   1  -6  815.22    9.70
   5   4  -5   26.30    4.10
   5   5  -4 1041.80    9.60
  -4   3 -11    1.80    4.10
   0   6 -10   16.60    4.50
   2   6  -9    4.80    5.10
   2   2  -9    3.70    5.40
  -1  -1  -9   81.69    7.00
   3   7  -8   41.40    5.80
   2   0  -8  174.68    6.80
   2  -1  -7   12.80    4.40
   5   5  -6   68.99    5.40
   5   4  -6   34.60    5.00
   5   6  -5  469.85    8.00
   5   3  -5  153.48    4.50
   3  -1  -5 1227.98    9.70
   5   6  -4  136.09    5.10
   5   3  -4   61.79    3.00
  -3   4 -11    0.60    3.90
   0   2 -10   45.60    5.70
  -2   0 -10   39.90    6.40
   0   9  -9   15.60    4.60
   2   7  -9    1.70    5.70
   3   1  -8   40.20    5.40
   4   7  -7   91.29    6.40
   1  -2  -7  290.67    7.10
   5   3  -6  152.58    5.90
   5   2  -5  414.86    6.90
   4   0  -5  293.07    5.60
   5   2  -4  614.94    7.10
   5   4  -3  354.46    5.40
  -2   4 -11    1.20    4.00
  -4   2 -11   19.00    4.50
   1   5 -10    2.60    4.90
   1   4 -10    0.00    5.00
   1   3 -10    4.70    5.10
   3   4  -9    3.80    5.30
   2   9  -8    2.50    5.40
   4   5  -8    4.60    5.40
   4   4  -8   27.20    5.60
   4   3  -8    3.90    5.50
   3   9  -7   26.40    6.30
   4   1  -7   -1.20    4.70
   5   6  -6   52.79    5.50
   5   2  -6   97.49    5.20
   3  -1  -6   39.30    4.10
   5   7  -5   90.69    6.30
   4   0  -4 3776.82   15.40
  -2   5 -11    0.90    3.80
  -2   3 -11    3.50    4.40
  -3   2 -11    0.90    4.40
   1   6 -10   15.60    4.70
   3   5  -9    5.00    5.20
   3   3  -9    2.80    5.70
   2   1  -9    3.70    5.50
   0  -1  -9   17.10    5.50
   3   8  -8   15.70    5.40
   4   6  -8   27.50    5.70
   0  -2  -8   25.90    5.20
   5   5  -7   16.20    5.40
   5   4  -7   15.90    5.30
   5   3  -7   10.50    5.10
   4   0  -6  446.96    7.60
   2  -2  -6  116.49    4.90
  -1   4 -11   -1.50    4.70
   1   2 -10    2.70    5.10
   3   6  -9    5.70    5.10
   3   2  -9    9.00    5.50
   4   2  -8   12.10    5.40
   4   8  -7    1.50    5.50
   5   7  -6  165.98    6.80
   5   1  -5   -0.30    3.50
   5   1  -4  285.47    5.20
  -1   5 -11    2.10    3.90
  -1   3 -11    3.90    4.50
  -2   2 -11    1.40    4.60
   1   7 -10    3.20    4.30
   2   5 -10    3.50    4.70
   1   9  -9    8.10    4.40
   5   2  -7   66.39    5.70
   4   0  -7  102.79    5.70
   3  -1  -7  190.18    6.30
   0  -3  -7  438.96    7.40
   6   4  -5   16.50    4.30
  -3   1 -11   13.00    4.60
   2   6 -10    3.70    4.50
   2   3 -10    4.40    5.00
   1   1 -10    0.80    5.30
   0   0 -10   88.69    6.40
   3   7  -9   18.00    5.00
   3   1  -9   25.50    5.70
   2   0  -9  259.87    8.00
   1  -1  -9   81.99    7.10
  -1  -2  -9   30.30    5.70
   5   4  -8    7.80    5.40
   4   1  -8   98.99    6.40
   1  -2  -8   89.99    6.00
   5   7  -7   38.30    5.90
   2  -2  -7   55.49    5.00
   6   5  -6   31.00    5.30
   6   4  -6  301.47    7.60
   1  -3  -6   27.70    3.90
   6   5  -5   48.80    4.80
   6   3  -5  215.48    6.00
   4  -1  -5  176.28    4.80
   6   5  -4  510.05    7.50
   0   5 -11    0.20    3.80
  -2   1 -11    6.60    5.20
   2   2 -10    2.40    5.40
   4   5  -9   30.30    5.60
   4   4  -9   33.20    5.70
   3   9  -8    6.40    5.70
   5   5  -8   41.00    6.00
   5   1  -7   77.69    5.80
   5   8  -6   36.60    5.80
   6   3  -6    6.60    4.70
   4  -1  -6  835.32    9.70
   6   6  -5   81.79    5.50
   6   2  -5   24.00    4.00
   3  -2  -5  193.18    4.80
   6   3  -4  168.88    4.90
   4  -1  -4 1506.15   10.00
   0   3 -11   -1.10    4.30
  -1  -1 -10    2.80    6.10
   4   6  -9    2.60    5.10
   4   2  -9    4.20    5.30
   4   8  -8   51.99    5.80
   5   6  -8    2.00    5.40
   3  -1  -8   36.70    6.40
   6   4  -7   27.30    5.50
   6   6  -6  193.68    7.00
   6   2  -6  345.57    7.70
   6   6  -4  133.89    5.30
   6   2  -4  217.18    5.10
  -1   1 -11   35.80    5.60
   2   7 -10   24.70    4.40
   3   5 -10    9.50    4.90
   3   3 -10    6.20    5.20
   2   1 -10   40.00    5.80
   2   9  -9    8.90    4.60
   3   8  -9    4.80    4.70
   4   0  -8   20.00    5.60
   5   8  -7   31.50    6.40
   6   3  -7   69.99    6.00
   4  -1  -7    7.40    4.80
   1  -3  -7   84.09    5.20
   6   7  -5  159.68    7.00
   6   4  -3  293.47    5.40
   1   4 -11   -0.50    4.20
   1   3 -11    3.00    4.30
   3   6 -10   11.00    4.70
   3   2 -10   15.00    5.30
   4   1  -9    2.90    5.60
   2  -1  -9   11.90    5.80
   5   7  -8   51.69    5.90
   5   1  -8  268.57    8.20
   2  -2  -8   22.50    5.40
   6   2  -7   29.00    5.60
   2  -3  -6  133.59    5.00
   6   1  -5  319.67    6.60
   2  -3  -5  181.78    4.60
   6   5  -3  213.28    5.00
   0   1 -11    5.80    5.50
   5   5  -9    1.80    5.20
   5   4  -9    5.00    5.50
   5   3  -9   30.50    5.90
   6   4  -8   41.40    6.00
   6   1  -4   84.09    4.10
   1   2 -11    2.20    4.60
   3   7 -10   -1.40    4.70
   1  -2  -9   38.40    6.00
   6   5  -8    8.30    5.60
   6   3  -8   74.29    6.40
   6   7  -7   33.70    5.80
   2  -3  -7    4.40    5.50
   7   4  -6   10.00    5.20
   7   3  -6   34.70    5.20
   5  -1  -6  553.14    8.60
   7   5  -5  338.67    7.70
   7   4  -5  175.28    6.30
   7   3  -5  129.49    5.70
   5  -1  -5    0.60    3.50
   4  -2  -5  115.39    4.50
   6   2  -3  540.05    6.50
   2   5 -11   -1.60    4.60
   2   4 -11    0.60    4.20
   2   3 -11    2.00    4.40
   4   5 -10    5.40    4.70
   4   4 -10   17.70    5.20
   4   3 -10    0.00    5.30
   3   1 -10    4.20    5.20
   1  -1 -10    5.00    6.20
   4   8  -9   10.80    5.30
   5   6  -9   24.30    5.30
   5   2  -9   26.50    5.80
   4   0  -9   45.00    6.10
   5   8  -8   -1.50    5.30
   6   6  -8   34.10    6.10
   4  -1  -8   83.39    6.30
   3  -2  -8   46.30    6.60
   1  -3  -8    6.40    5.10
   6   0  -6  115.59    5.70
   4  -2  -6   70.69    4.00
   6   0  -5  228.08    6.00
   7   4  -4   50.09    4.40
   1   1 -11   43.80    5.40
   4   6 -10    6.80    4.40
   4   2 -10   26.50    5.70
   7   5  -7   80.19    6.40
   7   3  -7   63.59    6.20
   5  -1  -7   79.79    5.90
   4  -2  -7   15.50    5.10
   7   6  -6   92.39    6.30
   7   2  -6  170.68    6.60
   7   6  -5   66.39    5.70
   7   2  -5  657.53    8.80
   7   5  -4  492.85    7.90
   7   3  -4  206.38    5.60
   5  -1  -4  231.28    4.50
   4  -2  -4  173.08    4.40
   2   2 -11    8.50    4.70
   5   7  -9    3.80    5.20
   5   1  -9   32.20    5.90
   2  -2  -9    1.30    5.60
   6   7  -8    2.80    5.50
   6   8  -7    5.60    6.30
   7   6  -7   54.69    6.90
   7   2  -7  375.16    9.10
   6   0  -7   91.29    6.30
   3  -3  -6   34.20    4.50
   3  -3  -5  676.83    7.70
   7   6  -4  413.76    8.10
   7   2  -4  718.23    8.70
   6   1  -3  561.94    6.70
   3   4 -11    1.50    4.10
   4   1 -10   15.80    5.60
   2  -1 -10   38.50    6.00
   6   5  -9    2.00    5.30
   6   4  -9    0.80    5.20
   6   3  -9   16.10    5.80
   7   4  -8    0.60    5.60
   2  -3  -8    3.70    5.30
   3  -3  -7   33.20    5.00
   7   7  -6   30.90    6.00
   7   1  -6   52.39    5.50
   7   1  -5   95.09    5.20
   3   3 -11    8.40    4.60
   5   5 -10    3.90    4.60
   5   4 -10    2.90    4.70
   6   2  -9   10.40    5.90
   4  -1  -9    6.30    5.80
   7   5  -8   -1.00    5.60
   7   3  -8    2.10    5.80
   5  -1  -8  266.67    8.30
   6  -1  -6   96.69    5.60
   5  -2  -6  103.99    5.60
   6  -1  -5  309.57    6.70
   5  -2  -5  389.46    6.80
   7   1  -4  374.26    6.70
   7   4  -3   98.79    4.40
   7   3  -3  630.64    7.60
   3   2 -11    3.60    4.70
   5   2 -10    9.10    5.30
   6   6  -9    5.50    5.00
   3  -2  -9    2.20    5.90
   7   2  -8   20.70    6.00
   7   7  -7   41.90    6.00
   8   5  -6   28.50    6.80
   8   4  -6    7.80    5.60
   8   3  -6  487.05    9.60
   8   3  -5  362.56    8.00
   7   5  -3   55.09    4.20
   5   6 -10    0.90    4.40
   4   0 -10   -5.10    5.30
   3  -1 -10    2.70    6.30
   1  -2 -10    2.40    5.80
   5   8  -9    3.40    3.80
   5   8  -9    2.10    2.50
   6   1  -9   41.20    6.20
   6   8  -8    8.80    5.30
   8   4  -7  171.78    7.50
   6  -1  -7  135.19    5.70
   5  -2  -7   59.99    5.70
   8   2  -6  201.08    7.30
   4  -3  -6  137.79    5.60
   2  -4  -6   42.50    4.40
   8   5  -5   -0.70    5.10
   6  -1  -4   72.19    4.10
   5  -2  -4  595.84    7.30
   7   2  -3 1446.26   10.80
   6   0  -3  264.37    4.70
   4   3 -11   -1.20    4.20
   3   1 -11   15.70    5.00
   2   0 -11    7.70    5.60
   5   1 -10    8.50    5.60
   6   7  -9    4.40    5.00
   7   4  -9    4.40    5.30
   7   1  -8    7.50    5.80
   3  -3  -8   34.40    5.90
   8   2  -7   10.50    5.80
   4  -3  -7   37.50    5.50
   8   6  -6   51.59    6.40
   8   6  -5   45.20    6.40
   8   2  -5   24.30    3.90
   2  -4  -5  100.79    4.10
   8   4  -4   90.89    5.40
   8   3  -4  906.61   10.40
   6   4 -10    0.60    4.90
   7   5  -9    3.90    5.30
   7   3  -9   16.80    5.60
   6   0  -9   26.50    6.10
   5  -1  -9   35.10    6.30
   2  -3  -9    2.20    6.40
   7   7  -8    6.20    5.30
   5  -2  -8   45.30    6.20
   8   6  -7   16.50    5.90
   8   1  -6   41.10    5.90
   8   1  -5   60.79    5.20
   8   5  -4  135.69    5.90
   8   2  -4   22.50    4.20
   7   1  -3  661.63    7.70
   4   2 -11   19.60    4.60
   6   5 -10    1.40    4.70
   6   2 -10   -1.20    4.90
   2  -2 -10    3.60    5.70
   4  -2  -9    1.10    5.90
   8   5  -8   17.40    5.70
   8   4  -8    6.20    5.60
   8   3  -8   38.50    6.20
   8   1  -7    3.10    5.70
   7  -1  -6   47.90    5.50
   6  -2  -6  358.36    7.90
   6  -2  -5   22.60    4.30
   4  -1 -10   10.00    5.90
   7   1  -9    8.50    5.80
   8   2  -8   50.19    6.40
   4  -3  -8    4.00    5.80
   7  -1  -7    6.20    5.50
   6  -2  -7   30.50    5.90
   8   7  -6  164.28    7.20
   3  -4  -6  165.78    5.80
   7  -1  -5   65.99    4.10
   3  -4  -5   33.60    4.50
   8   1  -4  183.38    5.80
   6  -1  -3  484.05    6.50
   5   3 -11   -1.60    4.10
   4   1 -11    2.20    4.60
   6   6 -10   -3.40    4.30
   6   1 -10    2.30    5.30
   3  -2 -10   12.20    6.50
   3  -3  -9    3.00    6.70
   8   6  -8   10.40    5.60
   8   7  -7    7.40    5.80
   5  -3  -7   19.40    5.70
   3  -4  -7    4.80    5.10
   9   4  -6   -0.40    5.90
   9   3  -6   17.30    5.90
   9   4  -5    4.50    5.60
   9   3  -5  250.47    7.60
   8   0  -5  384.66    8.20
   5  -3  -5  235.08    6.00
   8   4  -3  958.10    9.90
   8   3  -3  340.67    6.60
   7   4  -2  225.48    4.90
   5   2 -11    8.60    4.40
   2  -1 -11    8.50    5.20
   8   4  -9   22.40    6.30
   8   3  -9   22.00    6.60
   6  -1  -9   38.70    6.40
   7  -1  -8   16.60    6.10
   9   4  -7   18.30    6.00
   9   3  -7   38.40    6.50
   8   0  -7  147.89    7.50
   9   5  -6   31.50    6.10
   9   2  -6  178.68    7.50
   9   5  -5  249.68    7.80
   9   2  -5  401.16    8.80
   7  -1  -4  413.86    7.20
   6  -2  -4  219.28    5.50
   8   5  -3   45.00    4.70
   8   2  -3  109.19    4.70
   7   4 -10    4.60    4.80
   7   3 -10   -0.40    5.00
   7   7  -9    8.90    4.80
   8   5  -9    4.40    5.00
   8   2  -9   -1.30    5.80
   9   5  -7   50.49    6.40
   9   2  -7    9.10    5.90
   9   1  -6    5.00    5.60
   7  -2  -6  131.39    6.50
   4  -4  -6   97.09    6.10
   8   0  -4    6.80    4.20
   5  -3  -4   73.69    4.10
   5   1 -11   -0.60    4.40
   4   0 -11    9.60    4.70
   7   5 -10   -0.60    4.60
   7   2 -10    6.60    5.10
   6   0 -10   22.00    5.70
   4  -3  -9   -1.60    7.00
   8   7  -8   28.80    5.70
   9   4  -8    9.00    5.90
   9   3  -8    4.20    5.80
   8   0  -8   66.69    6.90
   9   6  -7    9.10    6.70
   9   1  -7   31.50    6.40
   7  -2  -7  348.77    9.10
   4  -4  -7   88.19    6.90
   8  -1  -6   40.00    6.00
   6  -3  -6    3.10    5.00
   9   6  -5  138.39    7.00
   9   1  -5  232.98    7.40
   7  -2  -5  933.11   11.10
   4  -4  -5  211.38    5.80
   9   4  -4  233.88    6.90
   9   2  -4  219.68    6.70
   8   1  -3  217.78    5.60
   3  -1 -11   14.10    5.10
   7   1 -10    3.20    5.20
   4  -2 -10   16.20    5.70
   8   6  -9    9.60    5.50
   8   1  -9    6.30    5.70
   9   2  -8   30.20    6.30
   8  -1  -7    7.90    6.00
   8  -1  -5   50.49    5.30
   6  -3  -5  221.58    6.40
   9   5  -4  167.18    6.70
   6   2 -11    4.20    4.80
   7  -1  -9    4.60    6.10
   7  -2  -8   20.60    6.30
   9   1  -4   19.90    4.80
   7  -2  -4  579.04    8.40
   6  -2  -3  541.55    7.10
   6  -1 -10    5.90    5.90
   8   0  -9    1.80    5.80
   9   6  -8   17.50    5.70
   8  -1  -8   23.30    6.30
  10   4  -7    9.80    5.90
  10   3  -7   89.29    7.10
  10   2  -6   28.40    6.20
   5  -4  -6   31.60    5.50
  10   4  -5  192.48    8.40
  10   3  -5  315.27    8.70
   4  -4  -4  257.07    5.40
   8   0  -3 1191.68   11.00
   6   1 -11   -0.30    4.30
   4  -1 -11   -2.50    4.90
   8   4 -10    0.30    4.70
   8   3 -10   -0.10    4.60
   5  -2 -10    2.80    5.80
   9   4  -9    3.30    5.20
   9   3  -9    6.90    5.30
   9   2  -9    9.90    5.70
   5  -3  -9   22.70    6.30
   6  -3  -8   42.70    6.40
  10   5  -7    4.40    6.70
  10   2  -7   -1.60    6.20
   5  -4  -7    5.80    5.80
  10   5  -6    9.00    6.20
   8  -2  -6  200.88    7.70
  10   2  -5   -0.90    5.70
   5  -4  -5   22.00    4.70
   6  -3  -4  171.28    5.40
   9   4  -3   45.50    4.90
   9   3  -3  162.38    6.00
   9   2  -3  205.58    6.10
   8   4  -2  570.14    7.80
   8   3  -2  978.30    9.20
  10   3  -8   32.30    6.00
  10   1  -7   45.00    6.90
   9  -1  -7   18.40    6.30
   8  -2  -7   16.00    6.20
   7  -3  -7   51.89    6.50
  10   1  -6   13.90    5.90
   9  -1  -6   -4.20    5.80
   7  -3  -6   32.80    5.60
  10   5  -5   10.10    6.20
  10   1  -5   -2.00    5.60
   8  -2  -5   32.60    5.40
   7  -3  -5   97.89    5.80
   8   2  -2   56.59    4.10
   8   1 -10   28.30    5.50
   9   1  -9    3.50    5.70
   8  -1  -9    5.00    6.00
   7  -2  -9   43.50    6.50
  10   4  -8    7.10    5.60
  10   2  -8    0.40    6.00
   5  -4  -8    1.60    7.00
  10   6  -6    9.30    6.20
  10   4  -4  209.08    7.40
  10   2  -4  178.08    7.10
   9   1  -3  436.36    7.90
   5  -1 -11    0.70    4.90
   7  -1 -10    6.20    5.60
   6  -3  -9    8.20    6.90
  10   5  -8   15.60    5.60
  10   1  -8    9.80    6.20
   9  -1  -8   14.30    6.20
   8  -2  -8   47.70    6.70
  10   6  -7   20.90    6.10
   6  -4  -7   12.80    7.00
  10   0  -6  190.38    8.10
   6  -4  -6  277.27    8.00
  10   5  -4    6.50    6.60
   8  -2  -4   21.80    4.70
   5  -4  -4  184.28    5.40
   8  -1  -3  263.17    6.30
   7  -2  -3 1472.95   11.70
   8   1  -2  293.47    5.90
   8   0 -10   19.40    5.40
   6  -2 -10    3.80    5.70
  11   3  -6   17.30    6.50
   9  -2  -6  147.29    7.60
   4  -5  -6   90.59    5.90
  10   0  -5  165.28    6.40
  10   1  -4  160.28    6.80
   9  -1  -4   17.40    5.10
   7  -3  -4  214.08    6.30
   6  -3  -3  857.41    8.90
   9   3 -10    0.80    4.50
  10   4  -9    6.50    4.90
  10   3  -9   18.00    5.50
  10   2  -9    3.80    5.10
  10   6  -8    9.90    5.90
  10   0  -8   -4.70    6.10
  11   3  -7   11.00    6.20
  11   2  -7   41.20    6.80
   9  -2  -7   10.30    6.40
  11   4  -6    4.30    6.30
  11   2  -6  197.88    8.40
   8  -3  -6  459.65   10.10
   9  -2  -5  370.86    9.10
   4  -5  -5   39.20    5.50
   7  -1  -2  327.97    5.40
   5  -3 -10    0.30    5.80
   8  -2  -9    2.00    6.00
   6  -4  -8   33.40    6.70
  11   1  -7   10.90    6.30
  10  -1  -7   42.00    7.10
  11   5  -6  160.58    8.00
  11   1  -6   37.30    6.60
  10  -1  -6   16.40    4.80
  11   2  -5  258.37    8.60
   8  -3  -5  342.97    8.40
  10   0  -4  726.43   11.10
  10   4  -3  321.17    8.40
  10   3  -3  759.02   10.40
   9   3  -2  129.39    5.70
   8   0  -2  537.95    7.40
   9   1 -10    9.70    4.80
  10   5  -9    5.50    4.90
   9  -1  -9   -2.90    5.70
   7  -3  -9   19.20    6.40
  11   3  -8   42.50    6.20
  11   2  -8    7.20    5.90
   9  -2  -8   20.90    6.50
   8  -3  -8   38.00    6.90
  11   5  -7    4.80    6.00
   7  -4  -7   87.49    7.30
   5  -5  -6   63.69    6.10
  11   5  -5    4.80    6.40
  11   1  -5   10.50    6.20
   8  -2  -3  105.69    5.20
   9   4  -2  263.27    6.40
   9   2  -2  954.00   10.00
   2   2 -11    9.40    4.80
   2   1 -11    6.50    4.70
   1  -1 -11   25.80    4.70
   3  -1 -10    3.30    5.30
   5  -1  -8  267.27    8.10
   6   2  -7   28.90    5.20
   6   1  -7  194.78    6.80
   5  -2  -7   72.79    5.90
   2  -5  -7   18.60    5.40
   6   0  -6  135.09    5.70
   6   0  -5  184.38    5.30
   4  -3  -4  766.32    8.00
   3  -4  -4   39.70    3.60
  -2  -3 -11    1.80    4.50
   1  -3 -10    5.20    5.40
   4  -1  -9    3.60    5.50
  -2  -6  -8    8.00    5.60
   3  -4  -7    4.70    5.10
   6   3  -6   -3.70    4.30
   6   2  -6  361.96    7.60
   6   1  -6   99.49    5.30
   5  -2  -6  105.19    5.50
   2  -5  -6   51.09    5.20
   0  -6  -6   18.30    4.90
   6   2  -5   29.30    3.90
   6   1  -5  305.57    6.10
   5  -2  -5  382.46    6.80
   2  -5  -5   22.10    3.10
  -3  -3 -11    5.60    4.40
  -1  -4 -10    2.80    5.00
   1  -4  -9    0.60    5.50
   4  -2  -8   19.90    5.70
  -3  -6  -8  106.19    7.10
  -1  -6  -7   68.09    6.00
   3  -4  -6  139.29    5.70
   4  -3  -5  105.49    4.70
   3  -4  -5   37.30    4.10
   5  -1  -4  315.67    5.50
   1   3 -11    7.50    5.10
   0  -1 -11    3.00    4.70
  -1  -2 -11    0.40    4.70
   3   3 -10    6.90    5.40
   3   1 -10    2.10    5.20
  -2  -4 -10    2.70    5.10
   4   0  -9   48.50    6.20
   3  -2  -9    1.40    5.50
   2  -3  -9    1.80    5.50
  -2  -5  -9    6.90    6.40
   5   2  -8   47.60    6.60
   3  -3  -8   48.90    6.20
   2  -4  -8   12.60    4.10
   5  -1  -7   72.89    5.60
   1  -5  -7    1.80    5.20
  -1  -6  -5  410.56    7.50
   1   2 -11    4.30    4.80
   1   1 -11   20.30    4.80
   2  -1 -10   39.80    5.80
   1  -2 -10    5.80    5.40
   4   3  -9   -3.60    5.60
   4   1  -9   -1.40    5.60
  -2  -6  -7   96.89    6.20
   5  -1  -6  559.14    8.70
  -1  -6  -6   22.70    4.80
   5  -1  -5    1.10    3.50
  -2  -2 -11   -1.20    4.60
   4   2  -9    2.30    5.40
   3  -1  -9   22.90    5.80
  -3  -5  -9   -2.20    5.40
   4  -1  -8  106.99    6.60
   4  -2  -7   14.40    5.00
   2  -4  -7   23.10    5.10
   1  -5  -6  213.38    6.40
   1  -5  -5  262.57    6.10
   4  -2  -4  169.48    4.50
   2  -4  -4  115.89    4.10
  -3  -2 -11    2.20    4.20
   2   4 -10    4.40    5.80
   2   0 -10   49.99    5.90
  -1  -3 -10    6.50    5.30
  -6  -4 -10    1.10    4.70
  -5  -4 -10   -0.30    5.40
  -4  -4 -10   18.00    5.20
   1  -3  -9   17.00    5.90
  -4  -5  -9   22.50    5.60
   1  -4  -8    5.00    5.50
   5   3  -7   15.60    5.90
   3  -3  -7   41.40    5.40
   0  -5  -7  127.49    6.30
  -3  -6  -7   -3.00    5.10
   4  -2  -6   84.69    5.00
  -2  -6  -6   62.29    5.30
  -2  -6  -5  235.78    5.80
   3  -3  -4  396.36    6.00
   0   3 -11   -0.30    4.60
   0   1 -11    3.60    4.70
  -4  -2 -11    8.50    5.00
   2   1 -10   36.60    5.80
   1  -1 -10    1.50    5.30
   0  -2 -10   36.50    5.70
  -1  -4  -9   -1.50    5.60
  -5  -5  -9    1.10    5.40
   4   0  -8   20.50    5.60
   3  -2  -8   45.20    5.70
   2  -3  -8    2.00    5.50
   5   2  -7   67.39    5.50
   3  -3  -6   34.60    4.60
   2  -4  -6   47.80    4.80
   4  -2  -5   74.99    3.50
   2  -4  -5  112.99    4.70
  -2  -1 -11    7.20    4.70
  -5  -2 -11    7.20    4.30
   2   3 -10   -0.20    5.20
   2   2 -10   -3.00    5.30
  -2  -3 -10   -1.20    5.30
   3   4  -9    1.70    5.50
   4  -1  -7    5.10    4.90
   5   3  -6  162.58    6.00
  -3  -6  -6  285.97    7.00
   5   1  -5   -2.80    3.40
   3  -3  -5  476.85    6.80
  -1   4 -11    1.50    4.80
   3   3  -9    6.00    6.40
   3   1  -9   27.80    5.90
   2  -1  -9    4.40    5.50
   0  -3  -9   34.50    5.90
  -2  -4  -9   -5.30    5.40
   4   3  -8    3.90    5.40
   4   2  -8   27.10    5.60
   4   1  -8  100.19    6.30
   0  -4  -8   60.29    6.10
   1  -4  -7   19.40    5.20
   5   2  -6  105.39    5.20
   5   3  -5  208.58    5.10
   5   2  -5  391.26    6.30
   0  -5  -5  316.97    6.20
   4  -1  -4 1591.64   10.40
  -1   2 -11   -0.50    5.20
  -1   1 -11   35.40    5.00
  -2   0 -11    5.90    4.50
  -3  -1 -11   13.20    4.70
  -1  -2 -10    3.70    5.40
  -3  -3 -10    1.50    5.30
   1  -2  -9   47.40    6.40
   3  -1  -8   44.70    5.70
  -3  -5  -8   10.70    5.80
   4   0  -7   98.19    5.70
   3  -2  -7    9.10    4.80
   2  -3  -7    3.80    4.90
   4  -1  -6  828.82    9.80
   4  -1  -5  159.48    4.80
   1  -4  -4   58.79    3.40
  -4  -1 -11    0.80    4.50
   1   4 -10   -1.00    5.20
   1   1 -10   -5.50    5.30
  -4  -3 -10   -3.10    5.20
   1  -3  -8    8.90    5.20
  -4  -5  -8    2.80    6.50
   1  -4  -6   12.20    4.20
  -1  -5  -4  276.57    5.10
  -2   4 -11    2.90    4.10
  -2   1 -11    4.10    4.70
  -6  -1 -11    2.80    4.00
  -5  -1 -11    1.70    4.20
   1   3 -10    5.40    5.50
   1   2 -10    3.00    5.30
  -2  -2 -10    3.90    5.20
  -7  -3 -10    5.10    4.70
  -6  -3 -10    6.40    5.60
   2   5  -9    0.60    5.60
   2   0  -9  261.77    8.20
  -1  -3  -9   11.40    5.70
  -1  -4  -8   11.60    5.60
  -5  -5  -8   28.80    6.70
   4   4  -7   91.59    5.60
   4   1  -7    3.50    4.80
  -2  -5  -7   19.00    5.30
   3  -2  -6   36.10    4.40
   2  -3  -6  145.99    5.50
  -1  -5  -6  214.78    6.30
   1  -4  -5  189.28    5.20
  -1  -5  -5  252.97    5.80
   2  -3  -4 1280.57    9.40
  -2   3 -11    0.00    4.40
  -2   2 -11    0.90    4.60
   0   0 -10   77.59    6.40
  -1  -1 -10   -4.10    5.50
   2   1  -9    3.70    5.40
   1  -1  -9   94.99    6.60
  -4  -4  -9   38.50    5.90
   4   3  -7   40.00    5.10
   4   2  -7   17.20    4.90
   3  -1  -7  215.68    6.90
   4   0  -6  414.76    7.30
   2  -3  -5  195.18    5.10
  -3   1 -11   15.90    4.80
  -4   0 -11    9.80    4.60
  -3  -2 -10   11.30    5.40
   2   4  -9   -0.70    5.50
   2   3  -9    6.60    6.30
   2   2  -9    3.00    5.60
  -2  -3  -9    7.10    5.40
  -7  -4  -9    5.50    5.40
  -6  -4  -9    3.30    5.30
  -5  -4  -9    7.70    5.60
   3   4  -8   21.70    5.60
   3   1  -8   40.50    5.70
   2  -1  -8  101.19    6.50
  -2  -4  -8   10.00    5.50
   1  -3  -7   97.39    5.70
  -3  -5  -7   81.39    5.90
   4   0  -5  191.98    4.40
  -3   2 -11   -0.30    4.30
  -6   0 -11    0.20    4.60
   0   4 -10   14.50    5.30
   3   3  -8   47.60    5.80
   1  -2  -8   81.99    6.20
   4   1  -6  797.42    9.40
   0  -4  -6  566.74    8.50
  -2  -5  -6   49.00    4.90
  -2  -5  -4  426.86    5.90
  -3   3 -11    2.60    4.30
  -4   1 -11   -4.30    4.40
   0   2 -10   42.90    5.70
  -2  -1 -10   33.90    5.70
  -4  -2 -10   16.80    5.40
  -1  -2  -9   33.10    6.00
  -1  -4  -7    5.60    4.80
  -4  -5  -7  131.79    6.40
   4   3  -6  122.79    5.10
   4   2  -6  107.39    5.10
   3  -1  -6   26.50    3.20
  -2  -5  -5   31.20    3.90
  -4   4 -11    2.80    3.30
  -4   3 -11    3.10    4.10
  -4   2 -11   16.20    4.50
  -5   1 -11   -0.40    4.20
  -1   5 -10    1.20    5.10
  -8  -2 -10    0.70    4.60
  -6  -2 -10    0.30    5.80
  -5  -2 -10    5.30    5.10
   1   5  -9   48.70    5.90
   1   1  -9   53.29    6.00
  -3  -3  -9    2.10    5.50
   2   0  -8  173.18    7.00
  -1  -3  -8   -2.60    5.30
  -5  -5  -7   14.30    6.10
   1  -3  -6   34.10    4.30
  -3  -5  -6   76.19    5.20
   4   2  -5   95.59    4.10
   3  -1  -5 1430.96   10.80
  -5   2 -11    7.50    4.10
  -6   1 -11    6.50    4.00
  -2   6 -10   -0.20    4.80
  -1   1 -10   -2.00    5.20
  -3  -1 -10    3.70    5.30
  -7  -2 -10    1.20    4.70
   1   4  -9    4.60    6.40
  -4  -3  -9    3.80    5.60
   1  -1  -8    9.10    5.40
   0  -2  -8   25.90    5.50
   3   1  -7  219.88    6.70
   2  -1  -7   10.10    4.60
   0  -3  -7  475.75    8.80
   4   3  -5  113.59    4.30
   2  -2  -5    6.80    3.30
   1  -3  -5  644.74    7.70
  -5   3 -11   -0.40    4.00
  -6   2 -11    3.70    4.00
  -1   4 -10   -0.40    5.50
  -1   3 -10    3.80    5.20
  -1   2 -10   11.30    5.60
  -4  -1 -10    4.10    6.10
   1   2  -9   31.10    5.70
  -2  -2  -9    2.90    5.50
   2   1  -8   96.59    6.20
   3   4  -7    9.70    4.90
   1  -2  -7  288.37    7.30
  -2  -4  -7   15.60    5.00
  -1  -4  -6   14.50    4.20
  -4  -5  -6   99.39    6.10
  -3  -5  -5  576.64    7.60
  -2   5 -10   -1.30    5.60
  -2   1 -10   23.50    5.50
  -1  -1  -9   84.69    6.50
  -8  -3  -9    8.50    5.30
  -7  -3  -9   11.70    6.30
  -6  -3  -9    9.40    5.60
   2   4  -8   10.00    5.50
   2   3  -8    7.30    5.30
   2   2  -8   25.20    5.50
  -2  -3  -8    5.30    5.40
  -5  -4  -8    9.60    5.70
   3   3  -7   37.60    5.10
  -3   6 -10    4.30    4.60
  -9  -1 -10    5.60    4.40
  -5  -1 -10   11.60    5.30
   0   1  -9   15.00    5.70
  -3  -2  -9    1.10    5.60
  -7  -4  -8    6.10    5.60
  -6  -4  -8   35.50    5.90
   2   0  -7  431.06    8.30
   3   1  -6   38.90    4.20
   2  -1  -6  306.37    6.50
  -5  -5  -6   53.49    5.90
  -2   3 -10   -1.30    5.10
  -2   2 -10    6.10    5.20
  -4   0 -10    3.10    5.10
  -7  -1 -10    5.10    4.90
  -6  -1 -10    4.20    5.00
   0   5  -9   31.00    5.80
  -2  -1  -9    7.00    5.60
  -1  -2  -8   86.19    6.20
  -3  -3  -8   34.50    5.70
  -1  -3  -7   53.09    4.30
   1  -2  -6  303.67    6.50
  -4  -5  -5   42.30    4.10
  -4   6 -10    3.80    5.00
  -3   5 -10    7.10    5.60
  -3   1 -10    0.50    5.40
   0   3  -9   36.80    6.00
  -4  -2  -9    2.70    5.70
   1   1  -8    6.80    5.10
   2   1  -7    3.80    4.50
   1  -1  -7    9.10    4.50
   3   4  -6  152.38    5.30
   3   1  -5 1232.68    9.80
   2  -1  -5  144.89    4.40
   0  -3  -5  571.14    7.20
  -3   2 -10    8.40    5.30
  -1   6  -9   10.60    5.50
 -10  -2  -9    0.90    4.80
  -5  -2  -9   15.00    5.70
  -4  -3  -8    2.50    5.20
   2   5  -7   20.60    5.10
  -4  -4  -7   96.59    5.90
   3   3  -6   29.60    4.20
   1  -2  -5  995.30    9.10
  -5   6 -10    7.60    4.90
  -3   4 -10    2.20    5.00
  -3   3 -10    2.40    5.20
  -8   0 -10   12.90    4.60
  -6   0 -10   25.60    5.30
  -1   1  -9   77.99    6.40
  -3  -1  -9   25.40    6.10
  -9  -2  -9   -0.60    5.10
  -6  -2  -9    8.10    6.40
   1   4  -8   13.10    5.40
   1   2  -8   83.29    6.10
   0   0  -8   31.90    5.60
  -2  -2  -8   22.00    5.40
   2   4  -7   18.40    5.60
   2   2  -7   59.89    5.30
  -2  -3  -7   -1.30    4.70
  -5  -4  -7    9.80    5.30
   2   0  -6  140.09    5.00
  -1  -3  -6   28.20    4.20
  -3  -4  -6  148.99    5.70
   3   2  -5  212.28    5.20
  -2  -4  -5  119.79    4.50
  -4   2 -10   27.60    5.40
  -5   1 -10   10.60    5.50
  -1   5  -9   59.09    6.10
  -1   2  -9   35.10    5.90
  -8  -2  -9    6.00    5.40
  -1  -1  -8    0.60    3.80
   2   3  -7   -0.80    4.70
   1  -1  -6   64.59    4.50
   3   4  -5   37.70    4.20
   3   3  -5  755.72    8.10
  -4   4 -10   23.40    5.30
  -4   3 -10    0.00    5.30
  -9   1 -10    5.60    4.30
  -6   1 -10    3.40    4.90
  -2   6  -9    5.60    6.00
  -1   3  -9   18.80    5.80
 -11  -1  -9    6.80    4.50
  -4  -1  -9    6.10    5.60
   0   6  -8   17.70    5.60
  -3  -2  -8   36.00    5.90
  -9  -3  -8    3.70    6.20
  -6  -3  -8   52.49    6.10
  -1  -2  -7  268.77    7.10
  -7  -4  -7   67.49    6.10
  -6  -4  -7   19.60    5.50
   2   1  -6  274.27    6.20
   0  -2  -6   29.60    4.00
   2   0  -5  782.12    8.00
  -5   5 -10   -1.00    4.40
  -5   2 -10   14.80    5.30
  -8   1 -10   17.90    4.70
  -7   1 -10   -0.70    4.80
  -3   7  -9   14.90    5.30
  -2   1  -9    2.60    5.50
  -8  -3  -8   34.70    6.10
  -7  -3  -8    3.90    5.60
   1   1  -7    7.40    4.50
  -3  -3  -7   39.10    5.20
  -4  -4  -6  134.89    5.60
  -1  -3  -5  650.53    7.70
  -3  -4  -5   37.60    4.30
  -6   5 -10    1.00    4.30
  -5   4 -10    0.00    4.70
  -5   3 -10    2.40    4.90
  -9   2 -10   -1.80    4.10
  -2   5  -9    4.90    5.50
  -2   2  -9   10.10    5.50
 -10  -1  -9    6.80    5.00
  -5  -1  -9   25.10    5.70
   0   2  -8   33.90    5.60
  -2  -1  -8   89.49    6.30
   2   5  -6   45.80    5.40
   2   2  -6  106.69    4.80
  -2  -3  -6  146.99    5.40
  -7   5 -10    4.00    4.30
  -6   4 -10    3.20    4.80
  -9   3 -10    4.30    3.90
  -6   3 -10   15.80    5.00
  -8   2 -10    0.70    4.60
  -7   2 -10   -2.10    4.70
  -2   4  -9    2.20    5.60
  -2   3  -9   -1.60    5.70
  -3   1  -9   19.60    5.80
  -4   0  -9   37.00    6.00
  -7  -1  -9    2.70    5.30
  -6  -1  -9   43.80    6.10
   0   4  -8   76.19    6.30
  -4  -2  -8   16.70    5.50
   1   5  -7   10.40    5.90
   1   2  -7  302.37    7.30
  -2  -2  -7   63.59    5.50
  -4  -3  -7   37.50    5.50
   2   3  -6  158.88    5.80
  -5  -4  -6   33.70    4.90
  -8   4 -10    4.20    4.20
  -7   4 -10    4.80    4.30
  -7   3 -10    0.60    4.50
  -4   7  -9   21.90    5.30
  -3   6  -9    5.20    5.60
  -8  -1  -9    2.50    5.30
  -1   1  -8    6.00    5.30
  -3  -1  -8   30.90    5.70
  -5  -2  -8   43.00    6.10
   1   4  -7   13.90    5.70
  -1  -1  -7   10.80    4.60
   2   4  -6   51.99    4.50
  -1  -2  -6  295.37    6.50
   2   1  -5  150.38    4.40
  -3   2  -9    1.40    5.80
  -1   6  -8   17.40    5.80
  -3  -3  -6   37.80    4.40
  -6  -4  -6  275.07    7.00
  -4  -4  -5  225.28    5.50
  -5   7  -9    2.70    4.90
  -4   6  -9   -4.10    6.00
  -3   4  -9   -3.80    5.60
  -3   3  -9    5.10    5.60
  -6   0  -9   27.70    6.00
  -2   7  -8   79.99    6.40
  -1   2  -8   94.79    6.40
 -10  -2  -8    5.50    5.70
   0   1  -7   40.70    4.90
  -3  -2  -7    6.00    4.80
   1   1  -6   78.19    4.50
  -7  -4  -6    3.00    4.80
  -2  -3  -5  191.28    5.00
  -4   2  -9    6.10    5.70
  -5   1  -9   34.20    6.10
  -8   0  -9    1.70    5.40
  -1   3  -8   10.50    5.50
 -12  -1  -8    9.70    5.60
  -4  -1  -8  116.59    6.70
  -9  -2  -8   20.20    5.80
  -8  -2  -8   54.89    6.30
  -6  -3  -7   71.19    6.10
  -5  -4  -5   27.10    4.70
  -6   7  -9    0.80    4.90
  -4   5  -9   34.10    5.80
  -4   3  -9    1.70    5.60
 -11   1  -9   10.10    4.70
  -2   1  -8   96.69    6.30
  -2  -1  -7   10.60    4.70
  -7  -3  -7   52.49    5.90
  -2  -2  -6  123.29    5.20
   2   4  -5  118.59    4.40
   2   3  -5  195.08    4.90
   0  -1  -5  448.56    6.40
  -1  -2  -5 1023.00    9.20
  -8   7  -9    1.90    4.70
  -7   7  -9    6.70    4.60
  -4   4  -9   42.80    6.00
  -5   2  -9   22.60    5.80
 -10   1  -9    0.70    5.00
  -6   1  -9   33.30    6.10
  -2   6  -8   12.50    5.80
 -11  -1  -8    3.10    5.90
  -5  -1  -8  290.07    8.50
   0   5  -7  179.18    6.80
   0   3  -7  446.96    8.50
  -4  -2  -7   20.00    5.20
   1   2  -6  268.67    6.10
   0   0  -6  472.05    7.10
  -1  -1  -6   75.79    4.60
  -5   5  -9    7.70    5.40
  -5   3  -9   24.10    5.90
 -11   2  -9    5.70    4.70
  -9   1  -9    1.90    5.20
  -8   1  -9   10.90    5.70
  -7   1  -9   10.50    5.50
  -3   7  -8   41.30    6.10
  -2   2  -8   17.30    4.20
  -4   0  -8   20.60    5.70
   1   5  -6  223.28    6.20
   1   4  -6    8.90    4.30
  -6  -4  -5   18.10    4.30
  -7   6  -9   13.40    5.70
  -5   4  -9    1.10    5.50
 -11   3  -9    3.70    4.90
 -10   2  -9    2.60    4.80
  -2   4  -8   16.90    5.80
  -2   3  -8    4.90    5.60
  -3   1  -8   36.70    5.70
 -10  -1  -8   12.60    5.70
  -7  -1  -8   22.20    6.20
  -1   1  -7    8.20    3.50
  -3  -1  -7  224.38    7.00
  -5  -2  -7   72.39    6.00
  -5  -3  -6  167.88    6.10
   1   1  -5  470.55    6.50
  -9   6  -9    7.70    4.40
  -8   6  -9    2.10    4.80
  -6   5  -9    2.50    5.40
 -11   4  -9   -1.60    4.20
  -6   4  -9    1.70    5.50
  -6   3  -9   17.50    5.80
  -9   2  -9    5.70    5.40
  -8   2  -9    1.20    5.50
  -7   2  -9   48.20    6.10
  -5   8  -8    2.40    5.40
  -3   6  -8  161.88    8.10
 -12   0  -8    8.40    5.30
  -8  -1  -8   24.80    6.20
 -11  -2  -7   32.00    6.80
  -3  -2  -6   37.90    4.50
 -10   5  -9    8.00    4.20
  -9   5  -9    5.20    4.60
  -8   5  -9    6.00    4.90
  -7   5  -9    0.90    5.30
  -7   4  -9    1.70    5.40
 -10   3  -9   19.40    5.00
  -9   3  -9   11.80    5.20
  -7   3  -9   12.20    5.70
  -4   7  -8   65.29    6.30
  -3   2  -8   41.90    6.00
 -13   1  -8    4.40    4.80
  -1   6  -7   77.49    6.10
  -1   2  -7  292.97    7.60
  -6  -2  -7   25.50    5.40
  -2  -1  -6  311.87    6.70
  -6  -3  -6   -4.50    4.90
  -2  -2  -5   11.90    3.40
  -4  -3  -5  106.19    4.60
  -8   4  -9   19.60    5.40
  -6   8  -8    7.00    5.40
  -3   3  -8   47.30    6.10
  -1   5  -7   14.80    5.40
  -1   3  -7   92.49    6.00
  -2   1  -7   10.80    4.80
  -4  -1  -7    8.00    3.70
 -10  -2  -7    0.90    6.00
  -9  -2  -7    4.30    5.90
  -8  -2  -7   10.70    5.80
   0   6  -6   13.00    5.70
   0   2  -6   33.30    4.30
  -7  -3  -6   43.70    5.40
   1   2  -5 1010.30    9.10
  -1  -1  -5  483.55    6.80
  -4   6  -8   16.60    7.00
  -4   2  -8   16.40    6.00
  -5   1  -8  298.37    8.90
 -10   0  -8   -0.40    5.70
  -4  -2  -6  106.29    5.40
  -9  -3  -6   17.60    5.50
  -8  -3  -6  459.05    8.80
  -9   8  -8    2.80    5.10
  -8   8  -8   -2.80    5.50
  -7   8  -8    6.20    5.20
  -5   7  -8   43.10    6.20
  -4   3  -8    5.90    5.80
  -8   0  -8   52.19    6.40
 -12  -1  -7   14.90    5.90
  -5  -1  -7   85.39    6.10
   1   5  -5  290.97    5.90
   1   4  -5  204.68    5.20
   1   3  -5  604.64    7.40
  -5  -3  -5  211.18    5.70
  -4   5  -8    2.20    6.10
 -13   3  -8    0.60    4.30
  -5   2  -8   47.20    6.60
 -11   1  -8    4.30    5.70
  -2   6  -7  125.59    6.80
  -2   2  -7   57.39    5.40
  -4   0  -7   84.29    5.90
   0   4  -6  515.45    8.20
  -1   1  -6   72.79    4.70
  -3  -1  -6   42.10    4.70
  -5  -2  -6   95.49    5.50
   0   1  -5  476.45    6.70
  -3  -2  -5  208.28    5.30
  -6   7  -8    0.20    5.50
 -13   4  -8    4.50    4.50
 -12   2  -8    9.80    5.30
 -10   1  -8   13.90    6.00
  -7   1  -8   11.80    6.20
  -2   5  -7   13.70    5.50
  -2   3  -7    1.70    5.20
  -3   1  -7  220.68    7.30
 -11  -1  -7    1.80    6.00
  -6  -1  -7  124.99    5.70
 -10   7  -8    1.70    4.50
  -5   5  -8   53.29    6.70
  -5   4  -8   15.00    6.20
  -9   1  -8    9.80    6.00
  -8   1  -8   22.90    6.10
  -4   8  -7    5.60    6.00
  -3   7  -7   -1.80    6.10
  -2   4  -7   26.10    5.60
 -14   1  -7    4.30    5.80
 -10  -1  -7   32.00    6.50
  -8  -1  -7    1.10    5.70
  -7  -1  -7    8.90    5.70
  -1   2  -6  286.67    6.60
  -2  -1  -5  152.08    4.80
  -6  -3  -5  237.28    6.20
  -9   7  -8    3.60    5.10
  -8   7  -8   22.40    5.50
 -11   6  -8   22.10    5.50
  -6   6  -8   34.00    6.20
 -12   4  -8   10.50    5.00
 -12   3  -8   11.80    5.10
  -6   3  -8   75.69    7.00
 -11   2  -8    2.90    5.60
 -10   2  -8    1.70    6.80
  -7   2  -8   20.70    6.50
  -3   2  -7    6.10    5.30
  -1   6  -6   25.20    6.00
  -4  -1  -6  881.81   10.60
 -11  -2  -6  130.69    8.10
  -7  -3  -5  110.39    6.10
 -10   6  -8   10.20    5.00
  -7   6  -8   75.59    6.60
  -6   5  -8    3.70    6.20
  -6   4  -8   49.10    6.70
 -11   3  -8   37.40    6.10
  -7   3  -8   -5.80    6.10
  -9   2  -8   26.40    6.40
  -8   2  -8   57.99    6.80
  -7   9  -7   29.90    5.90
  -3   6  -7   -1.10    5.90
 -12   0  -7   62.39    6.80
  -1   3  -6   36.80    4.70
  -2   1  -6  344.07    7.20
 -10  -2  -6   25.70    7.10
  -7  -2  -6  185.18    7.00
  -4  -2  -5  126.89    4.90
  -8  -3  -5  399.46    8.40
  -9   6  -8   16.70    5.70
  -8   6  -8   15.00    5.80
 -11   5  -8   23.00    5.30
 -10   5  -8   17.50    6.50
  -7   5  -8    0.90    6.10
 -11   4  -8    5.80    5.20
  -7   4  -8   12.50    6.50
 -10   3  -8   39.40    6.40
  -9   3  -8    3.40    6.00
  -9   9  -7    4.40    5.60
  -8   9  -7    4.80    5.40
  -5   8  -7   36.70    6.60
  -4   7  -7  105.59    7.40
  -3   4  -7    9.50    5.60
  -3   3  -7   40.00    5.60
 -14   2  -7    5.10    5.30
 -13   1  -7   23.20    6.70
  -6   0  -7   79.29    6.40
  -1   5  -6  253.47    7.10
 -13  -1  -6    9.20    7.20
  -9  -2  -6  197.88    7.60
  -8  -2  -6  200.78    7.40
  -5  -3  -4   96.79    4.20
  -9   5  -8   41.80    6.20
  -8   5  -8   12.50    6.00
  -9   4  -8   10.10    6.20
  -8   4  -8    2.50    6.20
  -4   2  -7   29.00    5.80
  -5   1  -7   93.29    6.70
 -10   0  -7   19.30    7.60
  -2   7  -6  247.28    7.70
  -5  -1  -6  628.64    9.60
   0   5  -5  355.76    6.80
  -1   1  -5  506.05    7.20
  -6   8  -7    7.40    6.10
 -14   3  -7    9.30    5.20
  -8   0  -7  178.78    7.90
  -2   2  -6  141.59    5.80
  -2   0  -5  931.81    9.40
  -3  -1  -5 1022.20    9.60
  -4   3  -7   23.60    4.40
  -9  -6  -3  259.67    8.90
  -1  -6  -3  876.81    9.00
  -1  -7  -3  244.98    6.30
 -11  -4  -2  280.17    8.60
 -11  -9  -2  394.56   11.00
 -10 -10  -2   51.79    7.30
 -10  -1  -1  438.76    7.60
 -12 -10  -1   -1.00    6.20
  -7 -13  -1   32.50    7.20
 -14  -4   0   88.49    7.80
 -14  -9   0   -1.20    6.70
 -15  -8   1    4.20    5.90
  -6  -3  -3 1115.09   10.90
  -5  -3  -3  337.67    6.50
  -8  -4  -3  741.83   10.30
  -9  -5  -3  701.03   11.70
  -1  -8  -3  708.83   10.20
  -8  -9  -3   37.90    7.40
  -2  -9  -3  207.48    7.70
  -6 -10  -3   26.20    7.50
  -5 -10  -3   41.10    7.50
  -4 -10  -3  112.69    8.80
 -12  -7  -2   22.30    7.40
  -9 -11  -2   26.90    6.90
  -6 -12  -2   37.30    7.40
  -5 -12  -2   97.49    7.70
  -4 -12  -2   41.90    8.50
 -13  -4  -1  220.88    8.80
 -13  -9  -1  204.88    8.60
 -10 -12  -1   24.70    6.20
 -10 -13   0    5.80    5.30
  -7  -3  -3  670.13    9.30
  -9  -4  -3   38.90    5.90
 -10  -6  -3   39.60    7.30
 -10  -7  -3  279.77   10.20
  -9  -9  -3  310.27   10.30
  -7 -10  -3  126.99    8.70
 -11  -3  -2  360.66    9.00
 -12  -5  -2   53.59    7.30
 -12  -8  -2  132.79    8.50
  -8 -13  -1   67.39    6.70
 -13 -11   0   -1.20    5.20
  -8  -3  -3  312.67    7.80
 -10  -5  -3   98.19    7.60
  -8 -10  -3   55.49    8.00
  -3 -10  -3    6.00    6.70
  -8  -1  -2  251.77    6.00
 -10  -2  -2   56.29    5.70
 -12  -9  -2    9.20    6.80
 -10 -11  -2   81.69    7.50
  -8 -12  -2    6.20    6.80
 -12  -2  -1    1.90    5.90
 -14  -6  -1   75.39    7.80
 -15  -6   0  107.79    8.70
 -15  -7   0    1.00    7.40
 -14 -10   0   10.60    6.30
 -13  -3  -1  390.36   10.00
 -14  -5  -1   11.20    7.40
 -14  -8  -1   92.49    7.70
 -13 -10  -1   11.00    5.90
 -11 -12  -1   88.79    6.70
 -15  -8   0   42.40    7.50
  -6  -6  -4  115.29    7.20
  -5  -6  -4  120.49    6.90
  -6  -7  -4  265.27    9.30
  -5  -7  -4   46.20    6.70
  -6  -2  -3  472.15    7.70
  -9  -3  -3  130.19    6.90
 -10  -4  -3  285.47    9.10
 -11  -6  -3  101.39    8.50
 -11  -7  -3    9.50    7.50
 -10  -9  -3   43.10    7.60
  -9 -10  -3   21.40    7.50
  -7 -11  -3   22.40    8.70
  -6 -11  -3  365.46   10.80
  -5 -11  -3   22.40    7.70
  -4 -11  -3  322.87   11.00
 -13  -6  -2  104.79    8.60
 -13  -8  -2   35.30    7.40
  -9 -12  -2  124.79    7.90
  -6  -5  -4  492.35   10.00
  -5  -5  -4  986.80   12.50
  -7  -6  -4  405.56   10.40
  -4  -6  -4   63.09    6.10
  -7  -7  -4   62.89    7.50
  -4  -7  -4 1311.17   14.80
  -6  -8  -4  610.34   12.60
  -5  -8  -4  101.39    8.00
  -7  -2  -3 1432.26   12.80
 -11  -5  -3   62.59    7.80
 -11  -8  -3   24.20    7.70
  -9  -1  -2  164.18    6.00
 -11  -2  -2   28.80    7.10
 -12  -3  -2  429.26   10.60
 -12 -10  -2   79.49    7.40
 -11 -11  -2   29.00    6.60
 -14  -4  -1  885.11   13.90
 -14  -9  -1   11.30    6.20
 -15  -9   0   20.30    6.70
  -4  -5  -4   65.49    5.60
  -3  -6  -4  587.84    9.90
  -8  -7  -4  139.09    8.80
  -7  -8  -4   27.10    7.60
  -8  -2  -3  107.69    5.90
 -10 -10  -3  151.18    9.00
  -8 -11  -3   17.90    7.30
 -13  -4  -2   54.59    9.10
 -13  -9  -2   65.09    7.60
 -10 -12  -2   17.30    6.10
  -6 -13  -2    3.50    6.90
 -13 -11  -1    9.20    5.40
  -5  -4  -4  154.08    6.40
  -8  -5  -4  133.99    8.10
  -9  -6  -4  192.98    9.60
  -3  -8  -4  226.28    8.70
  -7  -9  -4  126.19    9.20
 -10  -3  -3  626.14   11.60
 -11  -4  -3    2.80    7.00
 -12  -6  -3   26.60    8.00
 -12  -7  -3  259.47   10.40
  -9 -11  -3   54.39    7.90
  -7 -13  -2   35.60    6.90
 -15  -6  -1   15.30    8.30
 -15  -7  -1    4.00    7.90
 -14 -10  -1  166.58    7.40
  -7  -4  -4   46.30    6.30
  -4  -4  -4  311.67    7.50
  -9  -5  -4  153.58    8.70
  -3  -5  -4   75.19    4.50
  -2  -7  -4  309.37    8.50
  -9  -8  -4  169.58   10.00
  -8  -9  -4   12.20    8.20
  -4  -9  -4   16.20    7.30
  -9  -2  -3  242.58    7.80
 -12  -8  -3   27.70    7.70
 -11 -10  -3   33.40    8.70
  -6 -12  -3   65.69    8.90
 -10  -1  -2  263.77    7.60
 -14  -6  -2   37.90    8.50
 -14  -7  -2  155.78    9.30
 -12 -11  -2   49.99    6.80
  -8 -13  -2   51.09    6.90
 -15  -8  -1   11.10    6.80
  -8  -4  -4   65.39    7.00
 -10  -6  -4   35.30    8.20
  -2  -6  -4   88.19    5.80
 -10  -7  -4   66.39    8.90
  -2  -8  -4  204.68    8.40
  -3  -9  -4   16.90    7.40
  -5 -10  -4   19.10    9.40
 -12  -9  -3   17.80    7.60
 -10 -11  -3  144.19    8.60
  -7 -12  -3  201.88    9.10
  -5 -12  -3  239.38    9.80
 -12  -2  -2   79.29    8.50
 -13  -3  -2   39.70    9.20
 -14  -5  -2  121.79    9.40
 -14  -8  -2    8.30    7.20
 -13 -10  -2   70.79    7.10
 -11 -12  -2   35.70    6.20
 -15  -5  -1   94.99    8.70
  -6  -3  -4  155.58    6.80
  -9  -4  -4  201.98    9.10
  -3  -4  -4   43.90    4.90
 -10  -5  -4   17.40    7.70
  -9  -9  -4   42.00    8.30
  -8 -10  -4   28.10    9.50
  -7 -10  -4   38.80    8.30
  -6  -1  -3  521.65    8.10
 -13  -7  -3   19.30    7.90
 -14  -9  -2   11.40    6.50
  -9 -13  -2   17.20    6.40
  -7  -3  -4  151.68    7.10
 -10  -9  -4   20.70    8.10
  -2  -9  -4    8.60    8.50
  -7  -1  -3  754.52    9.80
 -13  -6  -3  141.29    9.50
 -13  -8  -3   15.70    7.80
  -9 -12  -3   48.90    8.20
 -11  -1  -2  588.54   10.60
  -8  -3  -4  754.42   11.70
  -4  -3  -4  727.43    9.50
 -10  -4  -4  161.88    9.30
  -2  -4  -4  123.59    5.60
 -11  -6  -4    2.40    8.00
  -1  -6  -4  441.86    8.60
 -11  -7  -4   37.00    8.60
  -1  -7  -4   53.59    6.20
 -11  -8  -4    4.20    7.90
  -1  -8  -4  756.52   12.50
  -9 -10  -4   76.69    8.70
  -3 -10  -4  248.68   10.30
 -11 -11  -3    4.80    6.80
 -13 -11  -2    0.60    5.80
  -9  -3  -4   25.00    7.00
  -3  -3  -4  430.76    8.00
 -11  -5  -4  270.07   11.20
  -1  -5  -4  346.37    7.50
  -6 -11  -4   86.19    9.20
  -5 -11  -4   15.70    8.60
 -11  -2  -3  705.63   12.90
 -12  -3  -3  168.28    9.50
 -13  -4  -3  139.39   11.10
 -13  -9  -3  114.49    8.20
 -15  -6  -2   57.09    8.50
 -15  -7  -2    1.80    7.70
 -14 -10  -2    9.20    6.10
  -7  -6  -5   41.20    8.30
  -6  -6  -5   71.59    8.40
  -5  -6  -5  410.96   11.40
  -7  -7  -5    6.30    8.30
  -6  -7  -5  172.78    9.80
  -5  -7  -5   96.89    8.80
  -6  -8  -5    1.70    8.30
  -6  -2  -4  225.28    7.30
 -11  -4  -4   58.19    8.70
 -12  -6  -4   27.70    8.70
 -12  -7  -4   10.40    8.40
 -11  -9  -4  199.78   10.10
 -10 -10  -4    8.80    7.60
  -8 -11  -4  152.28    9.80
  -4 -11  -4  140.99    9.60
  -9  -1  -3  426.86    9.30
 -14  -7  -3    5.00    8.80
 -10 -12  -3   11.00    6.40
 -13  -2  -2  270.77   10.20
 -14  -3  -2  217.18   11.20
 -15  -5  -2   32.60    9.40
 -16  -7  -1   35.60    7.40
  -7  -5  -5  288.27   10.70
  -6  -5  -5   67.69    8.00
  -5  -5  -5  131.79    8.30
  -8  -6  -5   33.90    8.50
  -4  -6  -5   89.89    8.10
  -4  -7  -5  327.77   10.80
  -8  -8  -5  119.89   10.00
  -7  -8  -5  137.49   10.10
  -5  -8  -5    1.70    8.40
  -8  -2  -4   21.60    6.10
  -7  -2  -4  676.43   11.10
  -5  -2  -4  728.83   10.30
 -10  -3  -4  695.93   13.70
 -12  -5  -4   55.39    9.20
 -12  -8  -4   29.40    8.40
  -9 -11  -4   42.90    8.20
 -14  -8  -3   96.79    8.50
 -13 -10  -3   -5.70    6.50
 -12 -11  -3   44.10    6.90
  -7 -13  -3   48.30    7.40
 -10   0  -2  754.12   11.40
  -4  -5  -5   39.00    6.70
  -9  -7  -5   15.70    8.60
  -9  -8  -5    8.10    8.60
  -4  -8  -5  548.55   13.10
  -7  -9  -5  145.29   10.50
  -6  -9  -5    8.90    9.20
  -5  -9  -5   30.90   10.50
 -12  -9  -4    4.70    7.40
 -11 -10  -4    5.40    7.60
 -10  -1  -3   10.90    6.60
 -14  -5  -3   17.50    8.90
  -6  -4  -5   10.40    7.00
  -5  -4  -5   28.30    6.70
  -9  -5  -5  220.48   10.90
  -3  -7  -5   49.50    8.00
  -8  -9  -5   11.20    8.70
  -9  -2  -4  224.78    9.10
 -11  -3  -4   71.59    9.00
 -10 -11  -4   70.39    8.10
  -6 -12  -4   29.00    9.60
 -12  -2  -3   64.09    8.40
 -14  -9  -3   10.50    6.90
 -15  -4  -2    7.90    8.70
  -8  -4  -5  189.48   10.00
  -3  -5  -5  674.93   12.00
 -10  -6  -5   33.00    9.00
 -10  -8  -5   20.40    8.90
  -3  -8  -5  111.09    9.30
  -9  -9  -5   94.29    9.60
  -6 -10  -5    3.80   10.10
  -3  -2  -4 1151.88   11.80
 -13  -6  -4   45.10    9.00
 -13  -7  -4   40.50    8.60
 -13  -8  -4    0.10    7.70
  -8 -12  -4   -0.50    8.20
  -7 -12  -4   83.59    8.70
 -14  -4  -3  407.16   12.80
  -9  -4  -5    4.90    8.40
  -4  -4  -5  213.48    7.30
 -11  -7  -5    4.00    8.60
  -2  -7  -5  266.77   10.00
 -10  -9  -5    4.80    9.60
  -3  -9  -5  245.68   12.10
  -8 -10  -5   60.29    9.20
  -5 -10  -5  124.39   10.20
 -10  -2  -4  150.58    9.20
 -13  -5  -4   66.99    9.60
 -12 -10  -4   30.30    7.30
 -11 -11  -4   11.10    7.60
  -8   0  -3 1234.18   13.10
 -11  -1  -3  104.29    8.20
 -15  -6  -3   44.20    9.50
 -15  -7  -3   -3.50    7.50
 -16  -6  -2   64.39    9.10
 -16  -7  -2   45.50    7.50
  -8  -3  -5  318.47   11.20
  -7  -3  -5  101.49    8.30
  -5  -3  -5  202.48    8.40
 -10  -4  -5  178.28   10.90
  -3  -4  -5   46.10    6.40
 -11  -6  -5  138.79   10.30
  -2  -6  -5  267.57    9.10
  -2  -8  -5  289.47   10.70
  -9 -10  -5   17.60    8.40
  -4 -10  -5  134.89   11.60
  -7  -1  -4  389.16    9.10
  -6  -1  -4   74.79    5.90
 -13  -9  -4   64.69    7.80
  -9 -12  -4   11.30    7.20
  -9  -3  -5  231.08   10.70
 -11  -5  -5    2.10    8.90
  -8  -1  -4  175.18    6.80
  -5  -1  -4  312.97    6.90
 -11  -2  -4  165.88   10.10
 -14  -7  -4   81.39    9.80
 -13  -2  -3  187.08   10.50
 -14  -3  -3   33.30    9.10
 -15  -5  -3   80.19    9.50
  -4  -3  -5   96.39    5.70
 -12  -6  -5   27.80    9.20
 -12  -7  -5   78.69    9.60
 -11  -9  -5   20.70    7.80
 -10 -10  -5   26.10    8.10
  -7 -11  -5   11.40    8.30
  -6 -11  -5   69.09    9.30
  -4  -1  -4 1680.03   14.40
 -14  -6  -4   70.69    9.20
 -14  -8  -4   21.00    7.50
 -12  -1  -3  134.29    9.30
  -7  -6  -6   74.09   10.20
  -6  -6  -6  190.58   11.00
  -8  -7  -6  139.59   10.90
  -7  -7  -6   38.80    9.70
  -7  -2  -5  789.52   13.80
 -10  -3  -5  277.87   11.80
  -2  -4  -5  137.69    7.20
 -12  -5  -5   -4.60    9.20
  -1  -6  -5  495.05   10.80
  -1  -7  -5   56.19    7.60
 -12  -8  -5   21.60    8.10
  -8 -11  -5    7.90    8.30
  -5 -11  -5   50.49    9.50
 -10  -1  -4  147.99   10.30
 -13  -3  -4   13.00   10.80
 -14  -5  -4    5.70    8.80
 -10   0  -3  124.79    7.80
 -15  -4  -3  110.99   10.00
  -7  -5  -6   53.79    9.70
  -6  -5  -6   26.20    9.00
  -8  -6  -6   49.99    9.70
  -5  -6  -6   53.39    9.40
  -9  -7  -6    9.50    9.20
  -5  -7  -6  173.38   11.10
  -8  -8  -6   25.20    9.50
  -7  -8  -6   10.70    9.20
  -6  -8  -6  267.47   12.40
  -8  -2  -5   34.50    7.90
  -6  -2  -5   19.80    5.00
  -5  -2  -5  412.06   10.10
  -3  -3  -5  692.73   10.60
  -1  -5  -5  322.57    9.20
 -11 -10  -5   27.30    7.70
  -9 -11  -5   29.10    8.00
 -12  -2  -4    3.10    8.80
 -14  -9  -4    6.50    6.80
  -9  -5  -6   29.50    9.60
  -5  -5  -6   66.49    9.20
  -4  -6  -6    3.20    8.30
  -9  -8  -6   10.10    9.00
  -7  -9  -6   43.90    9.60
  -9  -2  -5  354.46   11.70
 -11  -3  -5  -10.00    9.10
 -12  -4  -5   19.70    9.70
 -13  -6  -5  115.09   10.10
 -13  -7  -5   30.30    8.40
 -14  -4  -4   17.80    9.10
 -16  -6  -3   17.90    8.50
  -8  -4  -6   11.70    9.10
  -6  -4  -6  254.27   11.20
  -4  -5  -6   98.59    9.30
 -10  -6  -6   14.40    9.70
 -10  -7  -6   38.30    9.80
 -10  -8  -6   50.69   10.50
  -8  -9  -6   25.20    9.10
  -5  -9  -6   47.60   10.10
 -10  -2  -5   15.20    8.70
  -4  -2  -5  117.29    7.00
  -2  -3  -5  188.78    7.40
 -13  -5  -5   38.00    9.40
 -13  -8  -5    4.90    7.70
 -10 -11  -5   24.40    7.10
 -11  -1  -4  232.28   10.60
 -15  -6  -4   17.20    8.30
  -9  -4  -6    0.40    9.50
  -5  -4  -6   25.30    8.10
 -10  -5  -6   -3.10    9.20
  -3  -7  -6   68.29    9.60
  -9  -9  -6   47.00    9.00
 -12 -10  -5   -2.70    6.50
  -7 -12  -5    8.40    8.40
  -6   0  -4 1866.71   15.80
 -13  -2  -4  174.38   12.40
 -14  -3  -4  100.99   11.80
 -15  -5  -4   17.70    9.80
  -7   1  -3  632.64    9.80
  -7  -3  -6   25.50    9.00
 -10  -4  -6   87.59   10.40
  -4  -4  -6  118.19    9.20
  -3  -5  -6   93.09    8.80
 -11  -6  -6   19.00    9.30
 -11  -7  -6    4.80    8.50
 -11  -8  -6   -3.10    9.50
  -3  -8  -6  113.79   10.70
 -10  -9  -6   17.20    8.30
  -4  -9  -6    1.40    9.50
  -7 -10  -6    3.90    8.60
  -6 -10  -6   28.70    9.20
  -8  -1  -5   60.29    7.90
  -7  -1  -5   93.89    8.10
  -6  -1  -5  290.17    9.40
  -3  -2  -5  233.08    7.90
 -13  -9  -5   43.00    7.10
  -8   1  -3  238.38    7.60
  -9  -3  -6   17.00    9.10
  -8  -3  -6  399.36   13.10
  -5  -3  -6  145.59    9.40
 -11  -5  -6  121.49   10.80
  -9 -10  -6   24.90    7.90
  -5 -10  -6    7.70    9.40
  -9  -1  -5  195.68   10.10
  -5  -1  -5    0.80    5.90
   0  -5  -5  359.56    9.20
 -14  -6  -5    3.80    8.40
 -14  -7  -5   10.60    7.80
  -4   0  -4 3767.12   21.20
 -12  -1  -4   29.20    9.20
 -15  -4  -4   13.90   10.00
  -9   1  -3  401.76    9.30
 -11  -4  -6    8.30    9.50
  -3  -4  -6  181.78    9.40
 -12  -6  -6   43.90    9.30
  -2  -6  -6   76.09    9.00
 -12  -7  -6   26.10    8.30
  -2  -7  -6  202.18   10.60
 -11  -9  -6   45.20    8.00
  -3  -9  -6    8.40    9.50
  -1  -3  -5  692.93   10.80
 -14  -8  -5   58.09    7.70
 -10   0  -4  574.94   12.80
  -4  -3  -6  107.79    8.40
 -12  -5  -6   25.10    9.60
 -12  -8  -6    8.60    7.50
  -2  -8  -6   79.89   10.00
 -10 -10  -6    7.60    7.50
  -4 -10  -6    1.90    9.30
  -4  -1  -5  167.68    7.50
 -12  -2  -5   25.00    9.90
  -2  -2  -5    9.00    5.50
 -13  -3  -5   17.20    9.60
  -8  -6  -7   13.70    9.60
  -7  -6  -7   42.70   10.20
  -6  -6  -7   28.50   10.00
  -8  -7  -7   13.90    9.40
  -7  -7  -7   38.10   10.00
  -6  -7  -7   18.90    9.70
  -8  -2  -6  171.48   10.80
  -7  -2  -6  149.69   10.00
  -6  -2  -6  303.67   11.20
  -8 -11  -6   38.20    8.50
  -7 -11  -6    1.50    7.80
  -6 -11  -6   32.80    9.50
 -14  -4  -5  124.39   10.60
 -14  -2  -4   16.40    9.50
  -8  -5  -7    6.30    9.90
  -7  -5  -7   79.89   10.60
  -9  -6  -7    5.60    9.40
  -9  -7  -7    1.60    8.80
  -5  -7  -7   36.70   10.20
  -8  -8  -7   34.60    9.10
  -7  -8  -7    6.30    9.50
  -6  -8  -7   14.10    9.60
  -9  -2  -6  160.88   10.80
 -11  -3  -6   12.50    9.60
  -3  -3  -6   34.20    7.30
 -12  -4  -6   73.29   10.00
  -2  -4  -6   49.60    7.60
 -13  -6  -6    7.10    8.30
  -1  -6  -6   20.50    8.10
 -13  -7  -6    5.80    7.30
  -1  -7  -6   53.39   10.40
 -12  -9  -6    4.80    6.80
 -11  -1  -5    9.20    9.10
  -3  -1  -5 1559.44   15.50
  -5  -5  -7   23.00    9.70
  -4  -6  -7   -8.80   11.00
 -10  -7  -7   -0.80    9.90
  -9  -8  -7   -1.80    8.30
  -5  -8  -7   29.30    9.80
 -10  -2  -6   27.80    9.80
  -4  -2  -6  101.79    8.30
 -13  -5  -6    1.50    8.60
  -1  -5  -6  228.68    9.70
 -13  -8  -6    6.20    6.70
  -8   0  -5  347.27   10.80
  -6   0  -5  193.48    8.50
 -13  -2  -5   42.00   10.30
 -14  -3  -5    1.30   10.40
 -15  -6  -5   24.90    7.60
  -8   1  -4  177.78    8.20
  -7   1  -4  388.26    9.30
  -6   1  -4   72.59    6.20
  -9  -4  -7   15.30   10.00
  -6  -4  -7   27.00    9.50
  -5  -4  -7   13.50    9.00
 -10  -5  -7    1.80    9.30
  -4  -5  -7  130.19   10.80
  -4  -7  -7   90.99   10.80
 -10  -8  -7   14.10    9.10
  -8  -9  -7   -4.00    8.40
  -6  -9  -7    7.60    9.10
 -12  -3  -6   35.20   10.10
  -2  -3  -6  134.49    8.40
  -1  -2  -5 1298.37   13.50
   0  -3  -5  692.43   10.50
 -15  -5  -5   17.30    7.80
  -9   1  -4   19.10    7.30
 -12   0  -4  187.88   10.40
 -10  -4  -7   -1.30    9.20
 -11  -6  -7   31.30    9.10
  -3  -6  -7    4.10   10.80
  -4  -8  -7    4.80    9.60
  -9  -9  -7    8.40    7.80
  -5  -9  -7   23.00    9.60
  -8  -1  -6   38.00    9.00
  -7  -1  -6   49.50    8.60
  -6  -1  -6   98.09    8.90
 -11  -2  -6  155.18   11.30
  -3  -2  -6   31.70    7.10
 -13  -4  -6    9.30    8.80
 -10   0  -5  183.68   10.40
  -2  -1  -5  161.48    6.90
 -15  -4  -5    9.90    9.50
  -5   1  -4  304.27    6.90
  -9  -3  -7   44.00   10.00
  -6  -3  -7   59.29    9.80
  -4  -4  -7  100.29   10.10
 -11  -5  -7   -2.70    8.50
  -3  -5  -7   85.79   10.00
  -3  -7  -7  -13.20    9.60
 -11  -8  -7    6.40    8.10
  -9  -1  -6    2.70    8.90
  -5  -1  -6  538.65   12.40
 -14  -6  -6   10.50    7.50
  -4   0  -5  296.87    8.40
 -10   1  -4  140.49    8.80
  -5  -3  -7   16.60    8.70
 -11  -4  -7   35.90    9.40
  -3  -8  -7   65.49   10.10
 -10  -9  -7   -0.70    6.80
  -4  -9  -7    4.40    9.30
  -8 -10  -7   38.50    8.40
  -7 -10  -7   18.00    7.80
 -10  -1  -6   26.60    9.40
 -13  -3  -6   24.50    9.80
   0  -6  -6   15.30    7.70
 -14  -2  -5   21.90   10.90
   1  -4  -5  224.68    7.30
  -4   1  -4 1466.95   13.20
  -8   2  -3   92.29    7.00
  -7  -2  -7  298.27   12.30
 -10  -3  -7   68.19   10.10
  -4  -3  -7   34.50    9.00
  -3  -4  -7   10.50    8.80
 -12  -5  -7   33.00    8.70
 -12  -6  -7   -3.90    7.50
  -2  -6  -7   96.69    9.90
 -12  -7  -7   -1.60    7.10
  -6 -10  -7    3.00    8.10
  -2  -2  -6  117.09    7.70
  -1  -3  -6   25.30    6.70
 -14  -4  -6   12.70    8.20
 -13  -1  -5   30.50    9.60
 -15  -3  -5    4.50    9.50
  -9  -2  -7   11.60    9.10
  -8  -2  -7    7.70    9.30
 -11  -3  -7    9.30    8.90
  -2  -5  -7   34.40    9.10
  -7   1  -5   73.29    7.50
  -1  -1  -5  519.65    9.30
  -8  -6  -8   10.70    8.50
  -7  -6  -8   48.00    9.40
  -6  -6  -8   38.80   10.80
  -5  -2  -7   58.49    9.00
  -3  -3  -7   42.50    8.70
 -12  -4  -7   12.90    8.50
  -2  -4  -7   16.40    8.20
  -8   0  -6   32.00    8.60
  -6   0  -6  107.69    8.70
  -3  -1  -6   36.30    5.20
 -13  -2  -6   37.30   10.60
   0  -4  -6  603.44   11.50
  -9   1  -5  206.98    9.60
  -6   1  -5  266.07    8.80
   1  -3  -5  691.33    9.90
  -9  -5  -8   29.00   10.50
  -8  -5  -8    9.80    8.90
  -7  -5  -8    3.70    8.80
  -6  -5  -8    7.90    9.40
  -9  -6  -8   16.90    8.50
  -5  -6  -8    4.90    9.00
  -9  -7  -8    0.50    8.50
  -8  -7  -8   19.80    8.50
  -7  -7  -8    9.40    8.40
  -6  -7  -8   -1.70    8.60
 -10  -2  -7    2.10    8.90
  -4  -2  -7   24.20    8.50
 -13  -5  -7   31.10    7.50
 -13  -6  -7   14.10    7.00
 -12  -1  -6    8.40   10.60
 -14  -3  -6   33.20    8.70
  -5   1  -5    0.10    5.60
  -2   0  -5  821.72   11.10
  -7  -4  -8    4.20    8.80
  -6  -4  -8   27.40    9.60
  -5  -5  -8   38.30    9.70
 -10  -6  -8    6.70    7.50
  -8  -8  -8    4.50    7.50
  -6  -8  -8    6.30    8.00
  -8  -1  -7   -3.70    8.50
  -7  -1  -7   11.40    8.60
  -6  -1  -7  145.39   10.00
 -11  -2  -7   37.80    9.10
 -12  -3  -7   -0.90    8.40
  -1  -5  -7   14.30    8.00
  -1  -6  -7   63.69    9.20
  -4   0  -6  407.36   10.40
  -2  -1  -6  272.97    8.80
  -1  -2  -6  268.37    7.60
 -10   1  -5    3.30    7.90
  -4   1  -5  150.78    6.80
  -8   2  -4   21.30    6.20
  -7   2  -4  613.34   10.40
  -6   2  -4  212.38    7.20
  -9  -4  -8    3.50    8.50
  -5  -4  -8   12.90    9.10
 -10  -5  -8   13.90    8.00
  -4  -5  -8    3.50    9.10
 -10  -7  -8    5.00    7.10
  -4  -7  -8   54.89   10.50
  -9  -8  -8    1.60    6.90
  -5  -8  -8    8.10    9.40
  -9  -1  -7   21.80    9.40
  -3  -2  -7   10.50    7.80
  -2  -3  -7   -2.00    7.50
 -13  -4  -7   -0.20    7.30
 -15  -4  -6   23.20    7.80
  -9   2  -4  196.08    8.10
  -8  -3  -8   38.80    9.50
  -6  -3  -8   58.59   10.00
 -10  -4  -8   12.90    8.40
 -11  -6  -8   18.50    6.80
  -7  -9  -8   12.40    7.70
 -10  -1  -7   34.00    9.30
  -1  -4  -7    7.60    7.90
 -14  -2  -6    4.30    9.00
 -11   1  -5   -0.50    8.20
   0  -1  -5  555.24    9.00
  -9  -3  -8    4.10    8.40
 -11  -5  -8   23.60    7.30
  -3  -6  -8  150.08   10.60
 -11  -7  -8   -2.10    6.20
  -4  -8  -8   37.70    8.70
  -6  -9  -8   -1.70    7.00
  -4  -1  -7    2.80    7.60
  -7   1  -6   38.50    7.80
 -13  -1  -6    6.30    8.80
   1  -4  -6    7.20    6.10
  -3   1  -5 1371.66   13.80
   1  -2  -5 1171.98   11.70
  -8  -2  -8   37.30    8.90
  -7  -2  -8   16.10    8.50
 -10  -3  -8   27.80    8.50
  -4  -3  -8   10.10    8.70
 -11  -4  -8    3.90    7.40
  -3  -4  -8   13.10    8.60
  -3  -7  -8   28.60    8.80
  -5  -9  -8   14.30    8.40
  -2  -2  -7   56.39    7.60
  -1  -3  -7   78.99    8.00
  -9   1  -6    7.60    8.10
  -8   1  -6   31.10    7.60
  -6   1  -6   65.09    7.60
 -12   0  -6   31.40    9.70
  -1  -1  -6   66.59    6.30
   0  -2  -6   22.50    5.80
 -15  -3  -6   -0.40    7.30
  -4   2  -4  152.08    5.90
  -9  -2  -8   20.90    8.60
  -5  -2  -8   36.60    8.70
 -12  -5  -8    9.00    6.50
  -8   0  -7  148.49   10.00
  -6   0  -7   71.99    8.50
  -3  -1  -7  157.78    8.90
 -14  -4  -7    5.40    5.10
 -14  -4  -7    4.10    3.60
   0  -5  -7  129.49    8.80
  -5   1  -6  427.26   10.50
  -2   0  -6  134.59    6.80
  -8   2  -5   33.90    7.00
  -7   2  -5  674.23   11.70
  -6   2  -5   16.40    5.80
  -4 -13  -2   41.70    7.40
  -6 -11  -1  822.32   14.30
  -7  -8   0  390.76   10.00
  -5 -13   0  504.55   11.50
  -7  -8   1  244.48    9.00
  -5 -13   1   66.89    7.70
  -6  -5   2  446.86    8.30
  -6 -11   2   96.79    9.00
  -6  -7   3  666.53   11.70
  -6  -9   3   27.60    7.50
  -4 -13   3   19.10    5.50
  -5  -6   4  118.29    6.70
  -5 -10   4   14.60    7.50
  -1 -14   4    7.00    6.40
  -3  -5   5  670.23    9.80
  -4  -8   5  478.55   11.20
  -2 -12   5   47.80    7.40
  -2  -8   6  101.59    8.10
  -6  -7  -2  248.48    7.50
  -6  -8  -2  604.34   10.60
  -6  -9  -2    7.40    6.80
  -6 -11   0  260.27   10.00
  -2 -15   0   26.50    5.60
  -6 -11   1  807.82   14.40
  -2 -15   1    8.20    5.40
  -6  -8   3  258.17    9.30
  -5  -7   4   59.29    6.90
  -5  -8   4   93.69    7.70
  -5  -9   4  379.26   10.90
  -1 -10   6    9.50    7.40
  -5 -12  -1  492.45   11.60
  -3 -14  -1   16.70    6.50
  -6  -5   0 1203.78   11.40
  -6  -5   1  130.59    5.50
  -6  -6   2  331.47    8.00
  -5 -12   2  124.09    8.80
  -4 -13   2   57.89    7.50
  -3 -14   2   40.40    6.60
  -5  -5   3  266.47    6.80
  -5 -11   3   15.40    7.60
  -2 -14   3  168.08    7.60
  -4 -11   4  185.78    9.30
  -2 -13   4   56.79    7.80
  -3 -10   5   -0.10    7.30
   0 -13   5   17.00    6.30
  -5 -11  -2   26.20    7.50
  -2 -14  -2   41.40    7.10
  -4 -13  -1   59.89    7.70
  -5 -12   0   27.30    8.60
  -6 -10   1    7.10    6.90
  -5 -12   1  491.55   11.80
  -3 -14   1   11.00    6.00
  -5  -4   2  504.45    7.50
  -6  -7   2  242.88    7.90
  -4 -12   3   13.40    7.20
  -3 -13   3  238.08    8.80
  -3 -12   4  206.78    9.00
   0 -14   4  109.59    6.40
  -3  -6   5   97.99    6.50
  -1  -9   6  123.39    8.10
  -4 -12  -2   28.90    8.40
  -6  -6   0 1038.30   11.30
  -6 -10   0  703.53   12.90
  -4 -13   0  147.09    8.20
  -3 -14   0    0.00    6.20
  -6  -6   1   58.59    5.10
  -4 -13   1   56.69    7.50
  -3  -4   4   28.00    4.50
  -4 -10   4    6.20    7.10
  -3  -7   5   37.60    6.20
  -3  -8   5   99.69    7.50
  -3  -9   5  287.47    9.70
  -2 -11   5   42.20    7.20
  -1 -12   5   73.79    7.20
   1 -13   5   47.40    6.90
  -5 -10  -2   33.20    7.00
  -3 -13  -2   76.89    7.30
  -6  -9   0   54.99    6.90
  -1 -15   0   14.10    5.40
  -6  -7   1 1395.26   14.20
  -6  -8   1   34.20    6.10
  -6  -9   1   41.90    6.80
  -1 -15   1   28.50    5.60
  -4  -4   3 1513.55   11.60
  -5  -6   3  627.94    9.80
  -5  -9   3  202.08    8.80
  -4  -6   4   56.89    5.60
  -4  -9   4   13.90    6.60
  -2  -5   5   24.10    4.80
  -6  -7   0  176.58    6.60
  -6  -8   0 1410.16   15.00
  -5 -11   1    9.00    7.10
  -5  -5   2 2252.37   14.90
  -5  -7   3    7.10    5.30
  -5  -8   3   87.29    6.90
  -4 -11   3  315.77   10.00
  -1 -14   3    5.90    5.70
  -4  -7   4 1114.09   13.30
  -4  -8   4  104.19    7.30
  -3 -11   4    3.60    7.00
  -1 -13   4  139.69    7.70
  -2 -10   5   46.10    7.40
   2 -13   5   16.20    6.30
  -5  -6  -2   90.89    4.80
  -5  -9  -2 1127.79   13.50
  -2 -14  -1  207.68    8.20
   0 -15  -1  223.08    7.50
  -5 -11   0  265.27    9.60
  -2 -14   1  222.88    8.20
  -3 -12   3   15.10    6.80
  -2 -13   3   66.59    7.10
  -2 -12   4   10.60    6.60
  -1 -11   5   21.00    7.00
  -5  -7  -2  469.95    8.10
  -5  -8  -2  128.09    6.50
  -1 -14  -2   14.20    6.00
  -4 -12   0  259.97    9.40
  -2 -14   0   49.20    6.60
  -4 -12   1   58.79    7.50
  -3 -13   1  404.86   10.30
   0 -15   1  253.17    7.50
  -5  -6   2   80.39    5.00
  -3  -5   4   90.19    5.00
  -2  -6   5  271.97    7.40
  -2  -9   5   60.09    7.20
   3 -13   5   88.99    6.70
  -5  -5   0  473.85    7.00
  -5 -10   0  168.48    8.20
  -3 -13   0    6.20    6.60
  -5  -5   1  167.58    5.10
  -5 -10   1   21.00    6.60
  -5  -7   2  444.86    8.80
  -5  -8   2  110.29    6.70
   1 -15   2   21.50    4.80
  -4  -5   3   52.19    4.30
  -4 -10   3  108.79    7.80
  -2  -7   5  270.47    8.00
  -2  -8   5  342.17    9.00
   1 -12   5   74.59    7.80
  -3 -12  -2  408.96   10.10
  -2 -13  -2   85.79    7.30
  -5  -9  -1  123.69    7.20
  -5  -9   1  129.29    7.40
  -4  -9   3   17.90    6.20
  -3  -9   4   13.10    6.50
  -2 -11   4  223.08    8.90
  -1 -12   4   49.20    7.00
  -1 -10   5  107.49    7.80
   0 -11   5  136.99    8.80
  -4 -10  -2    4.10    7.20
  -5  -7  -1   19.10    4.60
  -5  -8  -1  489.55    9.20
   1 -15  -1   11.40    4.10
   1 -15  -1    6.30    2.90
  -5  -9   0 1031.60   13.40
  -5  -6   1 1807.12   13.80
  -5  -8   1  478.05    9.40
  -1 -14   1    0.50    5.80
   1 -15   1   29.80    5.30
   2 -15   2   33.80    5.20
  -4  -6   3  216.58    6.20
  -4  -7   3 1028.00   12.00
  -4  -8   3  771.32   11.60
  -3 -11   3   15.30    6.70
  -2 -12   3  171.48    8.40
  -1 -13   3   31.20    6.60
   1 -14   3    4.60    6.20
  -3  -7   4   -4.60    5.20
  -3  -8   4  241.18    8.10
   0 -14  -2  352.26    8.60
  -3 -12  -1    6.40    6.70
  -5  -6   0  302.27    5.90
  -5  -7   0   82.09    5.20
  -5  -8   0  130.79    6.50
  -1 -14   0   49.30    6.50
   1 -15   0    8.90    5.00
  -5  -7   1   15.50    3.50
  -3 -12   1   15.60    6.80
  -2 -13   1    7.40    6.30
  -4 -10   2   16.30    6.50
   0 -14   2  375.06    9.20
   1 -13   4  140.29    7.50
  -1  -9   5  266.67    8.80
   2 -12   5   51.49    6.60
  -3 -10  -3    4.20    6.00
  -3 -12   0  458.55   11.00
  -2 -13   0   22.70    6.70
   2 -15   1    9.40    5.50
  -4  -5   2   14.10    3.60
  -3 -10   3    3.20    6.40
  -2 -10   4  146.89    8.00
   0 -12   4  303.97   10.00
  -1  -6   5  450.85    8.10
  -1  -7   5   53.59    6.50
  -1  -8   5  328.07    8.70
   1 -11   5   18.80    7.60
  -4  -9  -2   60.99    6.20
  -1 -13  -2  363.06   10.00
  -4 -10  -1  187.88    8.00
   2 -15   0   24.80    5.00
  -4 -10   1  167.88    8.10
  -4  -9   2   54.49    6.40
  -1 -13   2  392.46   10.20
   0 -13   3   22.70    6.60
   2 -14   3  148.09    6.80
  -2  -5   4  490.25    7.20
  -1 -11   4   32.60    6.90
   3 -12   5   11.60    6.20
  -4  -6  -2  534.05    7.20
  -4  -8  -2  316.27    7.50
  -2 -12  -2   40.90    7.10
  -4 -10   0   -0.20    5.70
   0 -14   0  640.24   11.20
  -4  -6   2  603.24    8.40
  -4  -7   2 1094.09   11.80
  -4  -8   2  335.77    8.30
  -2 -12   2   51.89    7.20
   1 -14   2   28.40    5.90
  -3  -5   3 1760.62   12.30
  -3  -9   3 1127.49   14.10
  -2 -11   3   86.99    7.50
  -1 -12   3  275.17    9.40
  -2  -9   4    6.40    5.90
  -3  -9  -3 1157.98   12.40
  -1 -12  -3  236.98    8.40
  -4  -7  -2 1164.18   10.90
   1 -14  -2   14.50    5.90
  -4  -9  -1   43.50    5.80
  -3 -11  -1   15.70    6.60
  -4  -5   1  110.49    4.40
  -4  -9   1   45.30    6.00
  -3 -11   1   21.30    6.80
  -1 -13   1  200.48    8.40
   3 -15   1  109.09    5.60
   3 -14   3   20.70    5.40
  -2  -6   4  106.79    5.30
  -2  -8   4  211.48    7.50
   0  -9   5  170.68    7.80
   2 -11   5   36.90    6.70
   4 -12   5    8.70    5.90
  -3 -10  -2  515.55   10.70
  -2 -12  -1   55.69    7.20
  -1 -13  -1  234.88    8.70
  -4  -9   0    6.90    5.50
  -3 -11   0   63.69    7.20
  -1 -13   0  341.97    9.70
   3 -15   0    1.20    4.60
  -4  -8   1  453.95    8.80
  -2 -12   1   66.89    7.20
  -3 -10   2  568.24   11.20
  -3  -6   3  108.69    5.00
  -3  -7   3   14.50    4.60
  -3  -8   3   12.00    3.90
   1 -13   3   31.10    6.60
  -1 -10   4   80.29    7.20
   1 -12   4   50.79    6.70
   1 -10   5  107.59    7.60
  -3  -8  -3    7.20    4.70
   1 -13  -3   26.50    7.30
  -4  -6  -1  254.07    5.70
  -4  -8  -1  445.56    8.40
   1 -14  -1    0.20    5.90
  -4  -8   0 1197.48   12.60
  -2 -12   0   29.10    6.80
  -4  -6   1  282.77    6.10
  -4  -7   1  438.06    7.80
   1 -14   1   -0.40    5.40
   2 -14   2   61.99    6.10
  -2 -10   3  380.36    9.80
   4 -14   3  120.29    6.30
   4 -13   4    3.70    5.60
   0  -7   5  230.48    7.10
  -2 -10  -3  396.06    9.70
  -2 -11  -2  584.94   11.70
   2 -14  -2   48.80    6.10
  -4  -7  -1  430.46    7.40
  -4  -6   0  880.21    9.20
  -4  -7   0  396.16    7.30
   1 -14   0   53.09    6.20
  -3 -10   1  560.24   11.10
  -3  -9   2   41.20    5.90
  -1 -12   2  128.79    7.70
  -1 -11   3   23.10    6.70
   5 -14   3    7.20    5.00
  -1  -9   4  175.68    7.50
   1  -9   5  261.97    9.10
   3 -11   5   16.10    6.50
  -3  -9  -2   31.70    5.80
  -1 -12  -2  123.29    7.70
  -3 -10  -1  560.44   10.40
  -3 -10   0  314.47    9.00
   0 -13   1  133.79    7.80
   2 -14   1  193.68    7.50
  -3  -5   2  490.95    6.80
   3 -14   2   42.80    5.90
  -2  -9   3  191.28    7.70
   2 -13   3   69.49    6.80
   5 -13   4   77.29    5.90
   6 -13   4    8.30    5.70
   2 -10   5   42.20    6.70
  -2 -11  -1  237.68    8.60
   0 -13  -1  148.59    7.70
   2 -14  -1  192.18    7.50
   2 -14   0   39.50    6.90
  -3  -9   1 3142.49   21.10
  -2 -11   1  242.68    8.70
  -1 -12   1  560.34   11.80
  -3  -8   2  716.13    9.90
  -2 -10   2  177.38    7.70
   1 -13   2  417.06   10.30
  -1  -5   4  290.27    5.80
   0 -10   4   81.69    7.00
   1 -11   4   27.40    6.80
   1  -8   5  331.17    9.00
   4 -11   5  104.69    7.20
   2 -13  -3   47.70    7.10
  -3  -8  -2  792.62   10.40
   1 -13  -2  361.56   10.00
   3 -14  -2   34.50    5.90
  -3  -9  -1 3273.57   20.70
  -1 -12  -1  536.65   11.30
  -2 -11   0  995.80   14.00
  -1 -12   0  190.98    8.60
  -3  -6   2 1698.63   12.40
  -3  -7   2   19.50    3.30
   0 -12   2  154.18    8.00
   4 -14   2  130.09    6.60
  -2  -5   3  162.18    4.70
  -2  -8   3  318.97    7.90
  -1 -10   3  156.18    7.80
   1 -12   3  265.97    9.20
   3 -13   3  216.08    8.00
  -1  -6   4  354.96    6.90
  -1  -7   4   58.89    5.30
   5 -11   5   42.00    7.50
  -2  -9  -3  204.08    7.10
  -2 -10  -2  151.98    7.30
  -3  -9   0  268.47    7.70
  -3  -8   1   30.30    4.90
   1 -13   1  193.88    8.40
   3 -14   1   15.20    5.60
  -1 -11   2   12.80    4.80
  -2  -6   3  207.08    5.60
  -2  -7   3  411.76    7.80
   1  -7   5   56.29    5.50
   2  -9   5   56.19    6.50
  -3  -7  -2   18.50    4.20
   4 -14  -2   97.99    6.80
   1 -13  -1  203.08    8.20
   3 -14  -1   11.10    5.80
   1 -13   0  336.37   10.30
   3 -14   0    4.40    5.60
  -2 -10   1  457.55   10.20
  -2  -9   2  380.56    9.00
   2 -13   2  101.69    7.40
   5 -14   2    4.70    4.90
   4 -13   3   12.00    6.00
   4 -12   4   19.70    6.50
  -2  -8  -3  299.27    7.50
  -1 -10  -3  182.68    8.20
   1 -12  -3  242.88    8.60
  -1 -11  -2   24.00    6.50
  -3  -8  -1   42.40    4.80
  -2 -10  -1  426.36    9.60
  -3  -8   0 1545.45   13.70
  -2 -10   0   15.80    5.90
  -3  -7   1   94.09    4.10
  -1 -11   1   29.10    6.80
   6 -14   2  148.89    6.30
  -1  -9   3  629.84   10.80
   2 -12   3  153.18    8.00
   2  -8   5  309.77    8.20
   4 -10   5  129.59    7.50
   3 -13  -3  183.38    7.60
   2 -13  -2   96.39    7.30
   5 -14  -2   -1.20    5.70
  -3  -7  -1  107.09    4.90
  -1 -11  -1   27.90    6.60
   4 -14  -1  163.38    7.20
  -3  -7   0   43.50    4.20
  -1 -11   0    2.10    6.00
   0 -12   0  218.98    8.80
   4 -14   0   84.19    6.20
   2 -13   1   13.00    6.30
  -2  -8   2  359.16    8.00
  -1 -10   2  229.88    8.40
   1 -12   2  122.49    8.00
   3 -13   2   72.19    6.90
   1 -11   3   20.20    6.70
   5 -13   3   22.10    5.90
   5 -12   4  116.89    7.10
   3  -9   5  259.87    8.40
  -2  -7  -3  379.96    7.10
  -2  -9  -2  389.56    8.40
  -3  -6  -1  272.47    5.60
  -3  -6   0 1873.71   12.40
  -2  -9   1  116.89    6.50
  -1  -8   3  695.23   10.30
   3 -12   3   22.70    7.50
   6 -13   3   12.60    5.60
   6 -12   4   36.70    6.30
   2  -7   5  268.57    7.20
   5 -10   5  123.49    7.50
   6 -14  -2  118.69    6.20
  -2  -9  -1  121.29    6.30
   2 -13  -1    6.80    6.30
   5 -14  -1   47.50    5.70
  -2  -9   0  412.96    8.70
   2 -13   0   21.50    6.30
   5 -14   0   -1.90    5.30
   1 -12   1  529.25   11.40
   6 -14   1   33.10    5.30
  -2  -6   2  173.88    5.10
  -2  -7   2  639.14    8.80
   4 -13   2   37.30    6.30
   0  -6   4 1574.24   12.40
   7 -12   4   85.09    6.40
   8 -12   4   -2.10    5.30
  -1  -9  -3  585.14   10.00
   2 -12  -3  149.79    7.80
   4 -13  -3   11.80    6.00
  -1 -10  -2  247.28    8.10
   6 -14   0  151.38    7.20
  -2  -8   1 1004.80   11.50
  -1 -10   1  239.28    8.20
   0 -11   1 1368.06   16.20
   7 -14   1    1.50    4.60
  -1  -9   2  464.95    9.50
   2 -12   2   40.30    6.70
  -1  -6   3  826.42    9.10
  -1  -7   3  213.68    5.50
   0  -9   3  136.69    7.10
   2 -11   3   82.09    7.20
   4 -11   4  164.58    8.10
   3  -8   5   98.89    6.60
  -2  -8  -2  356.26    7.40
  -1 -10  -1  308.67    8.60
   1 -12  -1  517.65   11.20
  -1 -10   0  168.38    7.40
   1 -12   0  184.48    8.60
   3 -13   0    9.40    7.40
   7 -14   0    7.80    5.50
   0 -10   2  417.96    9.80
   1 -11   2   14.20    6.60
   5 -13   2  238.38    8.20
   1 -10   3  158.08    7.80
   4 -12   3    9.30    6.30
   1  -8   4  704.33   10.70
   5 -13  -3   15.70    5.90
  -2  -8  -1  991.30   11.00
   0 -11  -1 1285.37   15.40
   3 -13  -1  347.97    9.60
   7 -14  -1   -0.20    4.70
  -2  -8   0  750.32   10.00
   2  -9   4   11.80    6.10
   5 -11   4   19.50    6.50
   3  -7   5   38.40    5.70
   5  -9   5   39.60    6.70
  -2  -7  -2  756.42    8.80
  -1  -9   1  242.98    7.70
  -1  -8   2 1096.59   12.10
   3 -12   2  415.66   10.60
   6 -13   2    9.10    5.80
   3 -11   3   16.20    6.40
   5 -12   3  235.88    8.60
   1  -7   4   51.99    5.20
   6 -11   4   82.69    7.90
   4  -8   5  409.56    9.00
  -1  -8  -3  714.63    9.40
   3 -12  -3   13.30    6.70
   6 -13  -3   10.50    5.70
  -1  -9  -2  459.35    8.90
   4 -13  -1   37.70    6.70
  -2  -7   0 1802.62   13.20
   2 -12   0   24.90    6.90
   4 -13   0  136.19    7.80
   5 -13   1   39.00    6.30
   7 -13   2   37.30    5.80
   8 -13   2   34.00    5.40
   9 -13   2   20.90    5.10
   6 -12   3   53.89    6.50
   1  -6   4  342.57    6.80
   4 -10   4    6.70    6.30
  -2  -7  -1  821.52    9.10
  -1  -9  -1  199.18    7.00
   2 -12  -1   59.69    7.10
  -1  -9   0  667.43   10.40
  -1  -7   2  124.39    5.20
   1 -10   2  223.38    8.30
   2 -11   2  533.75   11.40
   4 -12   2   37.00    6.70
   0  -7   3 1462.25   12.80
   1  -9   3  624.44   10.70
   2 -10   3  384.46    9.70
   7 -12   3  160.78    8.50
  10 -12   3    4.40    5.60
   1  -5   4  294.87    5.70
   2  -8   4  228.68    7.50
   3  -9   4   19.20    7.20
   7 -11   4   30.60    6.60
   8 -11   4  138.49    7.40
   9 -11   4   25.50    6.90
   2 -11  -3   63.19    7.20
   1 -11  -1   23.80    6.40
   5 -13  -1   42.40    6.40
  -2  -6   0   29.20    3.70
   0 -10   0  630.14   11.10
   1 -11   0    4.90    6.20
   5 -13   0  424.46   10.20
   6 -13   1   19.10    6.00
  -1  -6   2 1000.70    9.60
   4 -11   3  309.97    9.50
   9 -12   3   38.60    5.90
  -1  -7  -3  217.58    5.70
   0  -9  -3  144.49    6.70
   1 -10  -3  199.18    8.60
   4 -12  -3   10.40    6.50
  -1  -8  -2 1105.69   11.70
   6 -13  -2    5.70    6.00
   3 -12   0  426.56   10.80
   7 -13   1   19.70    5.80
   5 -12   2   87.39    7.30
   5 -10   4   15.10    6.60
   7 -13  -2   29.60    6.70
   3 -12  -1   10.00    6.70
   6 -13  -1   20.20    6.20
  -1  -8   0  645.94    9.40
   6 -13   0   17.90    6.10
   4 -12   1   47.80    7.30
   8 -13   1   43.80    5.90
   9 -13   1   60.39    5.80
   0  -8   2 1748.43   14.90
   1  -8   3  699.83   10.40
   3 -10   3   -0.40    6.20
   5 -11   3    9.00    6.70
   2  -7   4  345.17    7.70
   4 -11  -4  116.09    7.50
   8 -13  -2   41.30    5.80
  -1  -8  -1  377.96    7.60
   7 -13   0   39.10    6.00
   1  -9   2  471.15    9.50
   2 -10   2  160.58    7.90
   6 -12   2   35.50    6.70
   2  -9   3  200.68    7.60
   3  -8   4  225.68    7.60
   4  -9   4   17.00    6.30
   6 -10   4  289.97    9.20
  11  -2  -9    3.50    6.70
  11  -3  -8   28.90    7.40
   8  -4  -8    1.60    7.80
  15  -1  -6   11.20    6.40
  13  -3  -6   20.10    7.50
   8  -5  -6   29.30    7.60
  13  -3  -4    6.60    6.90
   8  -5  -4   97.39    6.90
  13  -2  -2  300.87    9.80
  12   0   0  292.07    8.50
  11  -1   0  745.23   11.10
   9  -2   0 2955.50   18.00
   9  -4  -8    3.00    9.10
  16   0  -5   21.30    6.80
  12  -4  -5   24.60    8.50
   9  -5  -5  188.38    9.30
  16   0  -4    0.30    7.50
   9  -5  -4  159.98    9.10
  16   1  -3  114.79    8.40
  15  -1  -3   56.29    8.60
  14  -2  -3   18.60    7.80
   5  -5  -3  231.38    6.90
   6  -5  -3  186.08    6.60
   7  -5  -3   49.00    5.80
  12  -3  -2  416.46   11.60
  13  -1  -1  132.69    8.20
  12  -2  -1    9.80    7.00
  10  -3  -1  263.37    8.00
  13  -2  -8   10.80    6.70
  14  -2  -7    4.40    6.70
  11  -4  -7   13.90    8.10
   7  -5  -7   39.50    8.70
  16   0  -6   11.80    6.20
  12  -4  -6   74.49    9.20
   3  -5  -4   68.89    5.10
   4  -5  -3   71.79    5.30
   8  -5  -3   46.50    6.80
  10  -4  -2  227.48    8.90
  14   0  -1  275.17   10.10
  13  -3  -7    5.20    7.20
   8  -5  -7    1.00    8.60
  10  -5  -6   -1.20   10.10
  15  -2  -5   48.20    8.10
  15  -2  -4  164.68   10.30
  14  -3  -4   93.89    9.70
  10  -5  -4    2.80    7.80
  16   0  -3   17.80    8.50
  12  -4  -3  128.19    9.90
   9  -5  -3  734.23   13.80
  11  -3  -1   86.09    7.90
   6  -4  -1  333.57    7.30
   7  -4  -1  143.29    6.20
  10  -3  -9    7.10    6.00
  10  -3  -9    1.70    4.00
  10  -4  -8    8.10    8.40
   9  -5  -7   53.29   10.50
  15  -2  -6   55.29    7.90
  14  -3  -6   25.90    8.50
  16  -1  -5    5.90    7.70
  13  -4  -5   50.69    9.30
  17   2  -4   13.80    7.20
  16  -1  -4    5.00    7.90
  15  -1  -2    3.00   10.40
  13  -3  -2   52.69    9.10
  11  -4  -2  389.16   11.60
   8  -4  -1 1401.56   14.30
  12  -1   0   -2.60    7.10
   7  -3   0  608.44    8.90
   8  -3   0 3525.15   20.90
  12  -4  -7   19.30    8.60
  16  -1  -6    3.10    6.60
  13  -4  -6   14.90   10.00
  17   1  -5   -3.40    6.70
  11  -5  -5    0.40    8.90
  17   1  -4   31.10    7.90
  11  -5  -4  301.17   12.40
  15  -2  -3   90.49    9.80
  14  -3  -3   23.10    9.20
  10  -5  -3  115.59    9.20
  16   1  -2   40.50    9.10
   5  -5  -2 2676.63   18.30
   6  -5  -2  526.95    9.70
   7  -5  -2 1109.39   13.90
   8  -5  -2  120.59    7.90
  14  -1  -1    9.20    8.50
   9  -4  -1   41.90    6.60
   9  -1   1  369.36    8.00
  11  -4  -8    3.50    7.90
  10  -5  -7   -2.90    9.10
  11  -5  -6  114.79   10.40
   6  -6  -5   82.09    9.90
   7  -6  -5   52.19    8.90
  13  -4  -3  143.79   10.70
  12  -4  -2  232.88   11.30
   9  -5  -2  456.35   11.90
  12  -3  -1  493.85   12.80
  10  -4  -1  519.25   11.90
   9  -3   0  141.09    7.10
  15  -2  -7    8.00    6.50
  14  -3  -7    4.20    7.10
  15  -3  -5    8.10    8.30
  12  -5  -5    5.70    9.30
   5  -6  -5  363.56   11.80
  15  -3  -4   23.80    9.00
  12  -5  -4   52.39    9.80
   6  -6  -4  137.39    8.80
   7  -6  -4  379.26   11.40
   8  -6  -4  202.98   10.40
  17   1  -3    7.50    9.10
  11  -5  -3   57.89    9.40
  16   0  -2   98.99    9.90
   4  -5  -2    7.90    4.80
  10  -1   1  784.12   11.90
  13  -4  -7   -0.30    8.10
  11  -5  -7    3.00   10.20
  15  -3  -6   -1.40    7.40
  12  -5  -6   22.70    9.10
   6  -6  -6  156.28   10.20
   7  -6  -6   67.79    9.80
   8  -6  -6   31.10    9.90
  16  -2  -5   -0.60    7.60
  14  -4  -5  115.19   10.40
   9  -6  -5  123.89   10.70
  16  -2  -4    3.00    8.30
  14  -4  -4   19.90    9.40
   5  -6  -4  136.69    8.30
   9  -6  -4  220.68   11.30
  14  -3  -2  245.58   12.10
  11  -4  -1  414.26   12.10
  13  -1   0  351.56   11.50
  12  -2   0   -1.30    7.80
  10  -3   0  656.83   11.20
  16  -2  -6    5.30    7.00
  14  -4  -6    3.30    7.90
   9  -6  -6   23.40    9.60
  10  -6  -5   33.70    9.90
  10  -6  -4   41.40    9.60
  15  -3  -3   51.79    9.80
   6  -6  -3  287.27    9.60
   7  -6  -3  240.48    9.80
   8  -6  -3  455.35   12.40
  14  -2  -1   51.09    9.60
  13  -3  -1  479.15   13.70
   8  -2   1   46.30    5.30
   5   4  -6   45.00    9.70
   5  -3  -6  132.59    9.00
   4   5  -5   50.79    8.60
   2   1  -5  131.79    7.10
   2   0  -5  756.62   11.20
   2   4  -4  116.19    6.90
   1   1  -4 1294.47   11.90
   2   5  -3  174.08    6.70
   4  -2  -6   80.89    8.00
   5   6  -5  485.85   13.80
   3   4  -5   32.10    5.40
   2   2  -5    2.50    6.10
   2  -1  -5  148.39    6.50
   3  -3  -5  609.34    9.40
   5   7  -4   55.49   10.50
   1  -1  -4 1826.62   12.90
   4   7  -3 1140.29   14.70
   0   2  -2   55.39    3.60
   1  -3   0  792.12    4.40
   5   1  -7   52.19    9.90
   3   1  -6   46.40    7.60
   1   4  -3  460.95    7.90
   1  -2   1 3571.44   11.40
   4   4  -6  134.39    9.80
   3   2  -6   35.40    7.50
   2   3  -5  185.68    8.00
   1   3  -4  886.81   11.10
   5  -1  -7   59.49    9.80
   4  -3  -6  139.09    9.10
   3   5  -5  611.14   12.30
   2  -2  -5    8.20    4.80
   3   6  -4  624.94   11.60
   2   5  -4  503.85    9.90
   0   1  -3 1521.45   10.40
   1  -3  -3  334.77    4.50
   2   6  -2  211.98    5.80
   2   6  -1  573.24    6.50
   4   7  -4 1176.38   15.70
   1  -2  -4  566.54    7.40
   3   7  -2   22.90    4.70
   4   2  -7   17.30    8.90
   4   1  -7   -0.60    8.60
   4   5  -6  115.09    9.90
   3  -2  -6   29.90    6.40
   2   4  -5   84.59    5.70
   1   1  -5  456.65    9.00
   1   4  -4   84.69    5.90
   2   6  -3  239.98    7.10
   0  -1  -3 2157.38   11.00
   1   5  -1  120.29    3.50
   0   3  -1 2460.75    9.60
   4  -1  -7    2.30    8.40
   3   4  -6  170.28    9.60
   2   2  -6  113.09    7.70
   2   1  -6  285.17    9.10
   2   0  -6  150.58    7.60
   1   2  -5  904.81   12.00
   3   7  -3   19.70    5.90
   1   5  -3 1032.30   10.90
   0   3  -3 1841.62   12.60
   2  -4   0 2049.70    8.40
   2   3   2 2163.28    8.30
   1   3  -5  660.73   10.90
   1  -1  -5  417.86    8.00
   2  -3  -5  206.78    6.50
   2   5  -5   32.30    6.90
   2   6  -4   90.09    6.80
   0   0  -4 1448.76   11.60
   2  -4  -4   93.69    3.80
   0   2   0  784.02    2.90
   3   2  -7    7.50    8.10
   3   1  -7  142.49    7.70
   4  -2  -7    6.90    8.20
   3   5  -6   95.89    9.20
   4   7  -5  307.57   11.60
   3   7  -4   -3.30    6.80
   1   5  -4  305.27    7.90
   0   4  -2 1952.90   11.40
   2   6   0   23.80    2.00
   1  -1   1  329.47    3.40
   3   3  -7   32.60    9.10
   3  -1  -7  215.68   10.80
   2   4  -6   57.29    8.00
   1   4  -5  207.78    7.90
   1  -2  -5 1072.29   11.20
   1  -3  -4  752.22    7.50
   0  -2  -2   41.40    1.80
   1   1  -6   84.59    6.80
   2  -2  -6   96.09    6.50
   1   2  -6  224.28    8.50
   0   1  -5  478.65    8.80
   0   4  -4 1117.19   12.00
   2   7  -3  383.36    8.30
   1   6  -3  868.21   10.40
   2   7  -2  719.13    8.60
   1   6  -2  963.00    9.20
   2   2  -7   63.79    8.70
   2   1  -7   12.50    7.70
   3  -2  -7    1.50    7.50
   2   5  -6   47.70    8.40
   3   7  -5   55.59    8.80
   1   5  -5  288.87    9.00
   2   3  -7    2.10    8.30
   0   3  -5  509.95    9.70
   2   7  -4  286.37    9.10
   0   5  -3 1463.75   12.20
  -1   2  -3  186.58    5.20
   1   5   0 5723.43   11.10
   2  -1  -7    9.70    7.40
   1   4  -6   19.50    7.30
   2  -3  -6  151.88    7.50
   0  -1  -5  449.86    8.00
  -1   2  -2 2200.78   10.70
   1  -3  -5  681.03    8.80
  -1   1  -4 1905.01   13.50
  -1   3  -3  386.46    6.70
   1   6  -1 1491.65    8.80
   1   2  -7  268.97   10.20
   1   1  -7    6.20    7.10
   0   2  -6   29.30    6.40
   1  -2  -6  270.87    7.80
   2   7  -5  267.47   10.40
  -1   3  -4  819.02   10.10
  -1   3  -2 1154.78    8.50
   1   3  -7   74.19    8.90
   2  -2  -7   57.59    7.80
   1   5  -6  171.88    7.90
   0   0  -6  676.13   11.10
   0   5  -5  322.87    9.20
  -1   2  -5 1040.90   12.40
  -1   1  -5  480.25    8.90
   1   7  -3  243.48    7.10
  -1   4  -3  445.86    7.40
  -1  -1  -3  413.06    5.40
   1   4  -7   10.60    8.90
   1  -1  -7   12.90    7.30
   0   4  -6  574.94   12.20
  -1   3  -5  685.63   10.90
   1   7  -4   53.49    6.80
  -1   4  -4   82.29    5.60
  -1  -1  -4 1823.82   12.20
   1  -4  -3  344.17    3.40
   0   5  -1  810.62    6.40
   1   6  -6   21.10    8.90
   1  -4  -4   66.69    3.20
   0  -3  -3 1734.03    8.20
   1   7  -2  127.09    4.90
  -1   2  -1 3413.26   10.40
   0   1  -7   36.40    7.50
   1  -3  -6   37.70    6.50
   1   7  -5   63.19    8.30
  -1   4  -5  211.38    8.00
   0   6  -2 4078.89   17.60
  -1  -1  -2 4662.03   12.40
  -1   1  -1  387.26    3.70
   1  -2   0  211.98    2.20
   1   2   1 3287.37    6.60
   1   1   1  254.17    2.40
   0   3  -7  495.65   12.80
  -1   2  -6  319.07    9.30
  -1   1  -6   69.39    6.70
  -1  -1  -5  443.96    8.00
  -1   5  -4  316.07    7.90
  -1   5  -3 1053.39   10.80
   1  -2  -7  257.47    9.40
   0  -2  -6   31.70    5.70
  -1   3  -1 2337.87    9.40
   2  -3   0 5521.05   12.70
  -1   4  -6   13.80    7.30
  -1   5  -5  314.47    9.30
   0  -3  -5  663.63    8.60
  -2   3  -4 1397.66   13.00
  -2   1  -4   63.59    5.10
  -1  -2  -4  813.02    8.50
  -2   2  -3  698.83    8.20
   0  -1  -7   38.20    7.70
   0   6  -6    3.40    8.50
  -2   2  -5   12.40    5.40
   0   7  -3 1725.53   14.80
  -2   3  -3  806.02    9.10
  -1  -2  -3  156.38    3.60
   2  -1   1  709.53    5.30
  -1   2  -7  287.27   10.70
   0   7  -5  295.37   10.60
  -2   3  -5  188.28    7.50
  -2   1  -5   99.39    5.00
  -1  -2  -5 1146.89   11.50
  -2   4  -4  128.79    6.20
  -2   0  -4  799.12    9.20
  -2   0  -3 7112.49   21.20
  -1   3  -7   96.79    9.20
  -1   1  -7   12.30    7.80
  -1   5  -6  195.58    9.70
  -2   4  -5  134.09    7.20
  -2   0  -5  885.11   11.00
  -1   6  -3  921.31   10.60
  -2   4  -3 2173.48   14.50
  -2   2  -2  811.32    7.40
  -1   4  -1  267.57    4.00
  -1   4  -7   -0.70    8.60
  -2   2  -6  131.89    7.80
  -2   1  -6  317.27    9.10
  -2   3  -2 2623.64   12.90
  -2   5  -4  526.45    9.60
  -2  -1  -4   59.09    4.50
  -1  -1  -7   13.00    8.40
  -1   6  -6   18.30    8.80
  -2   4  -6   48.00    7.80
  -2   0  -6  160.68    7.50
  -1  -2  -6  296.37    8.10
  -2   5  -5   37.50    6.70
  -2  -1  -5  155.88    6.10
  -2   5  -3  185.88    6.10
  -1   7  -4   61.39    6.90
  -2  -1  -3 2744.63   12.80
  -1   6  -2 1049.99    9.50
   1  -3  -1 2448.56    4.50
  -2   3  -7    5.40    8.30
  -2   2  -7   43.70    8.10
  -2   1  -7   10.20    7.70
  -2   5  -6   56.49    8.40
  -1   7  -5   57.89    8.40
  -3   2  -5  205.18    7.60
  -3   3  -4  450.45    8.60
  -2   0  -2 8713.13   19.60
  -3   3  -5  527.45    9.50
  -3   1  -5 1465.75   14.50
  -1  -3  -5  752.82    9.10
  -2   6  -4  102.99    6.90
  -3   1  -4  120.79    4.70
  -1  -3  -4  732.23    7.10
  -1   7  -3  246.08    7.20
  -1  -2  -2 1813.82    7.20
  -1   5  -1  135.49    3.90
   2   0   1 3172.88    9.90
  -1  -2  -7  313.27   10.80
  -3   2  -6   49.00    7.10
  -3   4  -5   45.00    6.50
  -3   4  -4   34.60    5.40
   0  -4  -4 1053.49    7.30
  -3   3  -3 1219.28   11.10
  -3   2  -3  549.35    7.20
  -3   4  -6  158.98    8.80
  -3   1  -6   40.20    6.60
  -2  -2  -5   12.00    4.40
  -2  -2  -4  217.38    5.30
  -2   6  -3  239.88    6.80
  -3   1  -3 2037.80   12.50
   1   6   0  219.98    2.20
  -2  -1  -7    8.10    7.40
  -1  -3  -6   27.30    5.30
  -3   5  -5  665.93   12.10
  -3   5  -4   95.89    6.40
  -3   4  -3  634.04    8.80
   2   4   1 3640.94    8.10
  -3   3  -7   40.30    8.90
  -3   2  -7    9.60    8.00
  -3   5  -6   94.19    8.90
  -2  -2  -6  122.79    6.70
  -2   7  -5  269.77   10.20
  -2   7  -4  335.97   10.00
  -1  -3  -3  378.56    4.40
  -3   1  -7  199.08    9.80
  -3  -1  -5 1465.65   13.30
  -3  -1  -4  176.98    5.50
  -3   5  -3 1871.41   14.30
  -2  -2  -3  787.92    7.00
  -1   7  -2  125.09    4.80
  -2  -1  -2 1320.37    7.40
  -2   2  -1 2540.45    9.80
  -4   3  -5  125.69    7.10
  -4   2  -5  130.09    7.00
  -3   6  -4  601.14   10.60
  -3   2  -2 6500.35   19.70
  -2   3  -1 1620.44    8.40
   2   1   1  611.64    4.30
  -4   2  -6  107.69    7.90
  -4   4  -5  240.28    8.50
  -4   1  -5  185.88    7.10
  -4   3  -4  758.02   10.50
  -2   7  -3  387.36    8.10
  -2   6  -2  224.58    5.40
  -1  -1  -1  334.67    2.60
  -9  -9  -4   49.30   11.20
  -2  -9  -4    2.50    9.30
 -14  -5  -3    8.70   11.00
 -13  -6  -3  115.99   12.60
 -12  -7  -3  223.58   13.40
  -6  -9  -3   21.10   10.40
  -5  -9  -3  141.89   11.60
  -4  -9  -3   20.40    9.40
 -14  -3  -2  227.58   13.00
 -13  -5  -2   18.20    8.50
 -12  -6  -2   71.89   11.50
  -8  -8  -2  150.38   11.50
 -12  -4  -1   67.39   10.20
 -10  -6  -1    9.30    9.30
  -3  -7  -1  118.29    7.50
  -1  -4   0    2.60    3.30
  -8  -5   0  196.88    9.20
  -9  -9  -5   61.79   11.70
  -8  -9  -4   17.20   11.30
 -10  -7  -2  211.98   12.80
  -7  -8  -2  173.88   11.30
 -11  -5  -1   95.19   10.50
  -1  -6  -1 1673.23   13.70
  -6  -7  -1 1405.66   18.10
  -5  -7  -1   11.40    7.20
  -4  -7  -1  439.16   10.70
 -10  -3   0  686.13   12.70
  -3  -5   0  886.71   10.70
 -11  -8  -5    9.90   10.90
  -7  -9  -4   97.39   11.80
  -3  -9  -4    7.50    9.80
  -1  -8  -3  677.03   12.20
 -13  -4  -2   49.00   12.70
   1  -6  -2  921.01    9.10
  -6  -8  -2  471.95   13.60
  -5  -8  -2  111.49    9.70
  -4  -8  -2  287.67   10.80
  -9  -6  -1  922.41   16.80
  -9  -4   0   25.20    7.20
  -7  -5   0 1397.26   16.10
  -4  -5   0   22.70    5.70
  -8  -9  -5    5.30   11.50
 -14  -5  -4   13.10   11.30
 -13  -6  -4   34.40   11.10
 -12  -7  -4   19.00   11.00
 -10  -8  -4   68.69   12.10
  -6  -9  -4   -9.40   11.00
  -5  -9  -4  295.57   15.00
  -4  -9  -4   12.60   10.30
 -14  -4  -3  345.77   14.20
 -11  -7  -3   17.00   11.20
  -9  -8  -3   40.10   11.10
 -12  -5  -2   55.49   10.70
 -11  -6  -2   86.99   11.20
  -1  -7  -2  114.49    6.70
 -12  -3  -1  408.16   12.60
 -10  -2   0    0.80    6.40
  -6  -5   0 1145.09   13.50
 -12  -7  -5   54.49   11.40
  -3  -9  -5  206.18   14.00
 -12  -6  -3   21.20   11.30
  -8  -8  -3  577.44   16.10
  -2  -8  -3  268.67   11.10
  -9  -7  -2  120.69    9.00
 -12  -2  -1   -1.40    9.90
 -10  -5  -1  583.64   14.20
  -2  -6  -1  607.84    9.60
 -10  -1   0    6.80    5.80
  -9  -3   0  113.99    7.70
  -8  -4   0  180.58    8.10
  -2  -4   0 2415.76   13.90
  -7  -9  -6   36.10   11.90
 -10  -8  -5   26.10   11.60
  -6  -9  -5   12.00   11.60
  -5  -9  -5   31.10   12.90
  -4  -9  -5   21.90   11.10
 -14  -3  -3   14.70   11.30
 -13  -3  -2   37.70   10.80
  -1  -3   0  831.72    7.00
  -6  -9  -6    9.30   11.30
  -5  -9  -6   36.50   11.90
  -4  -9  -6   -2.60   11.40
 -14  -4  -4   13.50   11.60
 -11  -7  -4   21.10   11.10
  -9  -8  -4  126.59   12.30
 -10  -7  -3  252.47   13.50
  -7  -8  -3  268.17   12.70
  -3  -8  -3   11.20    8.30
 -10  -6  -2  397.86   13.90
  -7  -6  -1  744.43   13.90
  -3  -6  -1  281.37    8.10
  -7  -4   0   73.39    6.60
  -3  -4   0  564.24    8.10
  -9  -8  -5    6.40   10.90
 -13  -5  -4   71.49   11.70
 -12  -6  -4   29.60   11.40
  -1  -8  -4  610.24   12.50
   0  -7  -3 1556.14   15.00
  -6  -8  -3  211.88   11.80
  -5  -8  -3   74.79    9.80
  -4  -8  -3  690.03   14.70
 -13  -2  -2  276.87   12.40
 -11  -5  -2  841.12   17.50
  -7  -7  -2   47.90    9.30
  -9  -5  -1 1176.88   16.40
  -6  -6  -1   63.09    7.80
  -5  -6  -1 1891.31   18.20
  -4  -6  -1  266.97    8.40
  -9  -2   0 2490.65   18.70
  -8  -3   0 3201.88   21.30
  -6  -4   0 5442.36   26.30
  -9  -8  -6   10.40   11.10
 -11  -7  -5   -6.20   11.20
  -8  -8  -4  150.58   12.40
 -13  -4  -3  135.29   12.10
 -12  -5  -3   52.79   11.80
 -11  -6  -3   89.79   11.60
   0  -6  -2 4116.89   19.90
  -5  -7  -2  394.26   11.40
  -4  -7  -2 1099.49   15.30
  -3  -7  -2   27.10    6.90
 -10  -4  -1  409.96   10.70
  -9  -1   0   58.99    6.50
  -5  -4   0  874.61   10.40
 -13  -5  -5   47.90   13.10
 -12  -6  -5   14.20   11.40
 -14  -3  -4   68.79   12.20
  -7  -8  -4   31.90   10.80
  -9  -6  -2   73.49    7.80
 -11  -2  -1  797.32   14.80
  -8  -5  -1  112.19    8.70
  -1  -5  -1  124.39    5.10
  -7  -3   0  503.05    9.30
  -8  -8  -6    4.30   11.60
  -8  -8  -5  104.29   12.10
  -6  -8  -4  532.15   15.50
  -3  -8  -4  162.88   11.90
  -8  -7  -3   69.09   10.80
 -12  -3  -2  467.55   13.90
 -10  -5  -2   24.00    9.30
  -2  -3   0 5507.35   18.10
  -7  -8  -7    8.10   11.50
 -10  -7  -6   31.60   13.00
 -14  -3  -5   11.70   13.10
 -10  -7  -5   50.39   11.80
  -7  -8  -5  114.69   12.50
 -11  -6  -4   -7.10   11.10
  -9  -7  -4   12.30   10.60
  -5  -8  -4   63.39   10.20
 -13  -3  -3   43.80   11.20
 -10  -6  -3   37.50   10.50
  -1  -7  -3  216.48    8.20
 -11  -4  -2  301.27   12.40
  -8  -6  -2   95.69    9.80
 -11  -1  -1   64.39    7.70
  -9  -4  -1   43.30    7.70
  -7  -5  -1  278.57    9.60
  -6  -3   0  680.73    9.70
  -6  -8  -7    8.50   13.20
  -7  -8  -6    5.30   11.50
  -6  -8  -5    5.20   10.70
  -2  -8  -5  237.28   11.50
 -14  -2  -4   -0.60   11.50
 -12  -5  -4   58.99   11.80
 -12  -4  -3  131.39   12.30
 -11  -5  -3   45.50   10.90
  -7  -7  -3  112.59   10.50
   1  -5  -2 2492.65   13.30
  -6  -5  -1  116.89    7.50
  -2  -5  -1  330.47    6.40
  -8  -1   0   67.69    5.20
  -5  -3   0 1567.94   12.80
  -5  -8  -7   22.40   13.60
 -11  -6  -5  105.29   12.50
  -4  -8  -5  343.47   14.80
  -3  -8  -5   96.49   11.00
 -13  -2  -3  189.78   12.30
  -9  -6  -3  226.48   12.20
   1  -6  -3  735.73    9.00
  -6  -7  -3  583.54   14.30
  -2  -7  -3  370.66   10.00
 -12  -2  -2  104.99   10.20
  -9  -5  -2  421.76   12.90
  -8  -4  -1 1381.96   16.40
  -5  -5  -1  181.08    7.80
  -4  -5  -1   96.69    6.40
  -3  -5  -1 6366.76   26.50
  -7  -2   0  202.88    6.50
  -4  -3   0 1418.26   11.00
  -9  -7  -7    6.40   11.00
  -4  -8  -7    8.90   12.00
 -11  -6  -6   13.40   10.90
  -9  -7  -6    3.10   11.40
  -5  -8  -6   32.20   11.80
  -4  -8  -6    0.90   12.60
  -3  -8  -6   79.09   11.60
 -14  -2  -5   11.30   12.30
 -12  -5  -5   19.30   11.60
  -9  -7  -5   11.00    8.50
 -10  -6  -4   41.00   11.30
  -8  -7  -4   99.79   11.40
  -5  -7  -3   -2.80    8.20
  -4  -7  -3  858.21   14.80
  -3  -7  -3   15.20    7.40
  -6  -6  -2  344.87   10.70
  -2  -6  -2  204.58    7.40
 -10  -2  -1   69.69    7.60
  -9  -3  -1  421.96   10.60
  -8   0   0 1049.00   10.00
 -12  -5  -6   16.50   11.00
 -13  -3  -4   18.90   11.20
 -13  -1  -3    9.50   12.30
 -10  -5  -3   99.29   10.90
 -12  -1  -2   50.09    9.00
 -10  -4  -2  223.88   10.90
  -5  -6  -2   94.89    7.70
  -4  -6  -2  515.15   10.80
  -3  -6  -2 1693.63   16.20
  -6  -2   0   67.69    4.90
  -8  -7  -7    7.20   11.60
 -10  -6  -5   34.50   12.00
  -8  -7  -5   35.10   11.30
 -12  -4  -4  161.38   12.90
 -11  -5  -4  265.77   13.60
  -7  -7  -4   52.39   10.50
  -1  -7  -4   54.79    8.80
 -12  -3  -3  147.29   11.80
 -11  -4  -3    5.40   10.10
  -8  -5  -2  108.79    9.20
 -10  -1  -1  551.64   11.60
  -7  -4  -1  119.39    7.50
  -7  -1   0  477.85    7.70
 -10  -6  -7   13.00   11.00
  -8  -7  -6  118.49   12.60
 -13  -3  -5   16.50   12.00
 -13  -2  -4  154.88   14.20
  -6  -7  -4  252.07   12.50
  -1  -4  -1  286.07    5.50
  -5  -2   0  631.24    7.90
  -6  -7  -8    6.90   12.10
 -11  -5  -7    0.40   11.00
  -7  -7  -7   20.90   12.10
 -13  -3  -6   24.60   11.90
 -12  -4  -5   28.80   11.80
 -11  -5  -5   12.50   11.60
  -7  -7  -5   15.20   10.60
  -5  -7  -4   44.40    9.60
  -2  -7  -4  277.27   10.20
  -7  -6  -3  233.18   11.50
  -9  -4  -2  308.77   11.00
  -7  -5  -2 1084.29   15.80
 -10   0  -1  106.49    6.90
  -8  -3  -1  251.87    8.60
  -6  -4  -1  313.47    8.70
  -4  -2   0   74.19    4.00
  -3  -2   0 5254.57   17.20
  -5  -7  -8   22.30   12.60
 -12  -4  -6   61.79   12.30
 -11  -5  -6  126.49   12.60
  -7  -7  -6   25.90   11.80
  -9  -6  -5  123.69   12.80
  -6  -7  -5  140.09   11.90
 -10  -5  -4   12.60   10.70
 -12  -2  -3   58.89   10.50
  -9  -5  -3  623.84   15.20
 -10  -3  -2  776.62   14.80
  -5  -4  -1 1247.68   13.30
  -7   1   0  471.35    6.20
  -6  -1   0  671.33    7.90
  -9  -6  -7   -1.00   11.20
  -9  -6  -6   21.30   11.60
  -6  -7  -6   91.99   12.20
 -13  -2  -5   36.70   12.00
  -1  -7  -5   37.00    8.40
 -13  -1  -4    5.50   11.20
 -11  -4  -4   39.20   11.20
  -8  -6  -4  162.38   11.70
 -11  -3  -3  203.48   12.00
 -10  -4  -3  265.77   12.20
  -6  -6  -3  221.98   10.60
  -1  -6  -3  795.52   11.20
 -11  -1  -2  661.23   14.20
  -4  -4  -1 2677.73   17.40
  -3  -4  -1  101.79    5.40
  -2  -4  -1 3281.37   16.30
  -8  -6  -8   -0.60   11.50
  -5  -7  -7   41.40   12.30
 -13  -2  -6   36.90   12.30
 -10  -5  -5   20.50   11.00
  -5  -7  -5   91.19   10.90
 -12  -1  -3  132.49   12.40
  -5  -6  -3  572.74   12.80
  -8  -4  -2  576.74   12.60
  -1  -5  -2 2522.05   15.90
  -9  -1  -1  355.06    8.80
  -7  -3  -1  152.38    7.30
 -12  -3  -7    0.80   11.40
  -8  -6  -7   23.00   11.50
  -4  -7  -7   55.89   12.30
  -3  -7  -7    5.50   11.40
 -10  -5  -6    3.70   11.70
  -4  -7  -6  338.47   15.50
  -2  -7  -6  170.18   12.90
 -12  -3  -5   67.59   12.20
 -11  -4  -5   10.60   11.50
  -8  -6  -5   49.00   11.10
  -3  -7  -5   37.00    9.70
  -9  -5  -4  145.19   11.60
  -7  -6  -4  356.66   13.30
  -4  -6  -3  195.18    9.00
  -3  -6  -3   98.59    7.40
  -2  -6  -3  222.18    8.10
  -5  -5  -2 2296.27   19.50
  -8  -2  -1   30.70    6.10
  -5  -1   0 2409.66   12.70
  -9  -5  -8   17.60   11.20
  -7  -6  -8   35.60   12.50
 -11  -4  -7   23.80   11.80
 -12  -3  -6   30.50   12.20
 -11  -4  -6    7.60   11.90
  -8  -6  -6   27.60   11.40
  -3  -7  -6   45.80   11.00
 -13  -1  -5   24.10   12.00
 -12  -2  -4   10.50   11.10
 -12   0  -3  147.09   12.40
  -9  -3  -2  110.69    8.40
  -4  -5  -2   -0.10    5.90
  -3  -5  -2  511.45    9.40
  -2  -5  -2 1115.99   11.90
  -6  -3  -1 1677.63   14.90
  -6   0   0 3360.26   14.60
 -13  -1  -6    9.30   12.20
  -7  -6  -5   58.99   11.30
 -11  -3  -4   84.29   11.50
 -10  -4  -4  166.18   12.30
  -6  -6  -4  114.19   10.30
   0  -6  -4 1447.46   15.30
  -7  -4  -2  237.58    9.10
  -4  -1   0 2352.76   11.40
  -9  -5  -7   39.40   12.40
  -7  -6  -7   42.50   12.30
  -7  -6  -6   62.39   12.00
  -9  -5  -5  195.78   13.10
  -5  -6  -4  114.19    9.60
 -10  -3  -3  605.94   13.30
   1  -5  -3 1045.90   10.30
  -8  -5  -8    8.80   11.40
  -5  -6  -8   -3.30   13.80
 -10  -4  -5  149.29   12.60
  -6  -6  -5   73.39   10.70
 -12  -1  -4   27.40   11.00
  -1  -6  -4  299.37    9.20
  -6  -5  -3  204.88    9.80
 -10  -1  -2  279.57    9.90
  -8  -3  -2 1059.09   14.90
   1  -4  -2   82.59    3.50
  -9   1  -1  316.57    7.90
  -7  -2  -1  790.32   10.80
  -5  -3  -1  403.16    8.20
 -11  -3  -7    1.00   11.80
 -10  -4  -7    1.20   11.60
  -6  -6  -7   25.80   12.10
 -10  -4  -6   69.89   12.50
  -6  -6  -6  157.38   12.90
 -11  -3  -5   -3.30   10.80
  -4  -6  -4   54.29    8.40
  -3  -6  -4  509.45   12.10
 -11  -1  -3  121.09   10.40
  -8  -4  -3  972.30   16.20
  -9  -2  -2  922.61   14.20
  -6  -4  -2 2559.94   20.00
  -4  -6  -8   15.70   12.20
  -3  -6  -8   96.19   14.50
  -8  -5  -7   -6.90   11.90
 -11  -3  -6   11.40   11.70
  -8  -5  -5   -0.20   10.90
  -5  -6  -5  384.46   13.70
 -12   0  -4  190.68   13.70
  -9  -4  -4  197.08   11.70
  -7  -5  -4  430.06   13.70
  -5  -5  -3  223.98    9.30
  -4  -3  -1  673.73    8.40
  -1  -3  -1 2329.87   11.70
 -10  -3  -8   25.20   13.60
  -9  -4  -8    7.10   11.30
  -7  -5  -8   -3.10   12.20
 -12  -1  -7   17.90   12.60
  -8  -5  -6   20.40   11.80
  -5  -6  -6   48.40   11.40
 -12  -1  -5   90.29   12.70
  -4  -6  -5   87.79   10.10
 -10  -3  -4  613.44   15.70
  -9  -3  -3  109.99    9.40
   0  -5  -3 1477.35   12.70
 -10   0  -2  868.91   13.30
  -6  -2  -1   73.39    5.70
  -3  -3  -1 2545.25   14.50
  -2  -3  -1 1587.44   10.80
  -5  -5  -9    0.70   12.10
  -4  -6  -7    5.10   11.70
 -12  -1  -6    8.80   11.50
  -4  -6  -6   -3.80   10.30
  -9  -4  -5    5.40   10.80
  -2  -6  -5  225.78   10.40
  -1  -6  -5  405.06   11.30
  -7  -4  -3   97.59    8.50
  -4  -5  -3   60.39    7.00
  -7  -3  -2  354.76    9.70
  -8   0  -1 4874.91   22.60
  -4  -5  -9   21.50   12.30
  -6  -5  -8   -4.40   11.60
 -11  -2  -7   48.60   12.70
 -10  -3  -7   61.39   12.40
  -7  -5  -7   59.29   12.80
  -3  -6  -7    5.40   11.60
  -2  -6  -7   90.49   11.80
 -11  -2  -6  138.69   13.20
  -9  -4  -6    4.40   11.60
  -7  -5  -6   69.69   11.70
  -3  -6  -6  303.47   13.10
  -2  -6  -6   54.89   11.60
  -1  -6  -6    8.90    9.10
 -12   0  -5   36.60   12.00
 -11  -2  -5  206.98   13.30
 -10  -3  -5  282.17   14.10
  -7  -5  -5  276.97   11.20
  -8  -4  -4   97.49   10.40
  -6  -5  -4  500.35   12.10
  -3  -5  -3 1653.13   16.30
  -2  -5  -3  152.08    7.00
 -10   1  -2  266.87    9.90
  -8  -2  -2   53.89    6.80
  -4  -4  -2   59.39    4.90
  -7  -1  -1 2184.98   15.60
  -7  -4  -9    3.30   11.50
  -3  -5  -9    1.80   12.50
  -8  -4  -8   -5.00   12.00
 -12   0  -7   59.59   13.20
 -12   0  -6   38.00   12.60
 -10  -3  -6  214.08   14.00
 -11  -1  -4  218.58   12.30
 -11   1  -3  105.49    9.50
  -3  -4  -2  145.09    6.30
  -2  -4  -2  659.33    9.00
  -1  -4  -2   80.49    4.60
  -9  -3  -8    3.50   11.90
  -6  -5  -7   -4.20   11.10
 -12   1  -5  107.49   14.40
  -8  -4  -5  213.78   12.50
  -6  -5  -5   50.49   10.40
 -10  -2  -4  172.78   11.50
  -9  -3  -4   26.40    9.60
  -5  -5  -4  970.40   16.00
 -10  -1  -3    2.40    8.40
  -9  -2  -3  267.67   10.80
  -8  -3  -3  320.57    9.60
  -6  -3  -2  390.16    9.30
  -8   1  -1  721.83    9.60
  -5  -2  -1 3278.37   17.60
  -6  -4  -9    8.70   12.40
 -10  -2  -8    0.80   11.40
 -12   1  -7   12.20   12.90
 -11  -1  -7    2.50   11.80
  -8  -4  -7  135.59   13.60
 -12   1  -6   13.40   13.80
  -6  -5  -6   12.10   10.60
  -4  -5  -4   55.29    7.90
   1  -5  -4  276.87    7.20
  -7  -4  -8    1.80   12.30
  -4  -5  -8   -0.90   12.30
 -10  -2  -7   -2.90   11.50
  -9  -3  -7   43.00   12.70
  -5  -5  -7   17.50   11.30
 -11  -1  -6   36.50   12.50
 -10  -2  -5    6.80   10.90
  -9  -3  -5  233.28   13.30
  -3  -5  -8   16.50   12.20
 -10  -2  -6   14.40   11.70
  -9  -3  -6   35.70   11.50
  -5  -5  -6   64.69   11.30
  -3  -5  -4   86.29    7.90
 -10   0  -3  141.99    9.50
  -7  -3  -3  648.94   12.70
  -5  -4  -3  342.67    9.80
   2  -4  -3 1967.80   11.40
  -8  -1  -2  287.87    8.80
  -7  -2  -2 1478.75   15.30
  -5  -3  -2  703.93   10.80
  -6  -1  -1  598.64    8.50
  -4  -2  -1 1438.06   11.20
  -7  -3  -9   18.60   12.20
 -10  -1  -8    8.50   12.30
  -8  -3  -8   29.30   12.50
  -6  -4  -8   29.10   12.20
  -2  -5  -8    5.90   12.00
  -1  -5  -8   26.50   12.10
  -7  -4  -7   91.49   12.70
  -4  -5  -7  119.59   12.70
  -7  -4  -6   -1.70   10.40
  -4  -5  -5   33.00    8.90
 -11   1  -4  234.18   12.40
 -10  -1  -4  145.29   11.10
  -8  -3  -4  851.91   16.30
  -6  -4  -4  759.22   14.80
  -2  -5  -4  438.36   10.40
  -1  -5  -4  278.97    8.60
  -8  -2  -9  -10.70   12.10
  -4  -4  -9   26.70   13.00
  -9  -2  -8   24.30   12.20
  -4  -5  -6   94.19   10.90
   1  -5  -5  233.98    8.30
  -9  -1  -3  455.05   11.90
  -8  -2  -3  132.19    8.80
  -4  -4  -3 1537.35   15.90
  -9   1  -2  156.58    8.40
  -3  -4  -9    0.60   14.30
 -10  -1  -7   35.30   12.70
  -3  -5  -7   80.09   11.70
  -2  -5  -7   17.00   12.20
   0  -5  -7  125.29   13.00
  -3  -5  -6   79.99   10.50
 -10  -1  -5    6.20   10.80
  -8  -3  -5  343.07   13.70
  -3  -5  -5  541.15   13.00
  -3  -2  -1  188.68    4.30
  -6  -3  -9   23.80   12.20
  -2  -4  -9    2.50   14.10
 -10   0  -8    3.40   11.90
  -7  -3  -8    7.90   12.60
  -5  -4  -8    9.80   12.50
 -11   1  -7    1.80   12.70
  -9  -2  -7    2.50   11.80
  -6  -4  -7   25.40   11.70
  -1  -5  -7   16.40   10.60
 -10  -1  -6   17.80   11.90
  -9  -2  -6  159.08   13.00
  -8  -3  -6  411.86   15.30
  -6  -4  -6  249.28   13.20
 -11   1  -5   12.90   11.30
  -9  -2  -5  362.56   14.00
  -1  -5  -5  261.07    9.80
   0  -5  -5  275.97    9.30
  -7  -3  -4  198.78   10.20
  -5  -4  -4  188.88    9.40
  -6  -3  -3 1159.58   15.10
  -3  -4  -3  614.14   10.40
   1  -4  -3  413.06    6.60
  -6  -2  -2  560.84    9.90
  -5  -1  -1 1084.99    9.90
  -7  -2  -9   44.30   14.40
 -11   1  -6   38.40   12.60
  -1  -5  -6  200.78   10.70
 -10   0  -4  653.03   15.20
  -2  -4  -3 1872.91   15.50
  -9   2  -2  917.41   12.50
  -8   0  -2  506.65    9.90
  -3  -3  -2  569.74    8.60
  -7   1  -1 2036.30   13.30
  -8  -1  -9    1.80   12.10
  -5  -3  -9   15.20   12.80
  -9  -1  -8    1.90   11.70
  -8  -2  -8   43.40   12.80
  -4  -4  -8   16.50   12.30
 -11   2  -7   30.60   13.10
  -7  -3  -7   54.99   12.40
  -5  -4  -7   10.10   11.40
 -11   2  -5  231.68   13.60
  -5  -4  -5   26.40    9.00
  -9  -1  -4    1.90    8.90
  -8  -2  -4   24.10    8.50
 -10   2  -3   33.60    8.00
  -7  -2  -3 1457.05   16.80
  -1  -4  -3  413.16    8.00
  -7  -1  -2  535.45    9.90
  -6  -3  -8   69.69   13.30
 -10   0  -7   15.90   11.90
 -11   2  -6  149.79   13.90
 -10   0  -6  174.18   13.30
  -5  -4  -6   38.00   10.30
  -7  -3  -5  106.69   10.60
  -4  -4  -4  286.07    8.70
  -8  -1  -3  274.97    9.60
  -2  -3  -2 2484.55   14.80
  -4  -3  -9   -2.80   12.50
  -9  -1  -7   29.30   12.10
  -8  -2  -7    6.30   11.90
  -4  -4  -7   82.79   11.80
  -9  -1  -5  249.08   12.80
  -8  -2  -5   40.30   10.10
  -5  -2  -2  845.82   10.80
  -6  -2  -9   10.90   12.00
 -10   2  -8   -6.80   13.20
  -7  -2  -8   18.40   12.80
  -2  -4  -8    3.20   11.80
  -1  -4  -8   18.10   13.20
  -6  -3  -7   68.89   11.80
  -9  -1  -6    4.30   11.20
  -8  -2  -6  181.88   12.70
  -4  -4  -6  117.19   10.90
  -4  -4  -5  198.08   10.30
  -3  -4  -4   30.10    6.70
  -1  -3  -2 1089.59    9.40
  -4  -1  -1 2910.31   14.30
  -3  -2 -10    9.30   13.20
  -8   0  -9    3.30   11.70
  -7  -1  -9   -0.20   12.70
  -3  -3  -9    0.40   12.90
  -8  -1  -8   15.00   12.30
  -5  -3  -8    3.00   11.90
   0  -4  -8   47.40   11.90
  -3  -4  -7    5.90   10.70
  -6  -3  -6   -7.60    9.80
 -10   1  -5    4.70   10.60
  -7  -2  -4  691.03   13.90
  -2  -4  -4  107.79    7.30
   2  -4  -4  101.59    5.00
  -9   1  -3  460.75   11.20
  -4  -3  -3  914.11   12.30
  -8   1  -2  291.57    7.90
  -7   2  -1  700.03    7.90
  -5  -2  -9   13.90   12.30
  -2  -3  -9    9.50   14.50
  -3  -4  -5   38.60    8.10
  -8  -1  -4  188.48   10.20
  -5  -3  -4   82.79    8.00
  -6  -2  -3  571.94   11.20
  -6  -1  -2  859.71   11.10
  -2  -2 -10    4.50   13.00
  -1  -3  -9   18.80   14.50
  -9   1  -8   19.70   12.80
  -6  -2  -8   85.49   13.10
  -4  -3  -8   -1.60   11.90
 -10   2  -7   -2.80   12.70
  -8  -1  -7    7.50   11.80
  -5  -3  -7   29.50   11.20
  -1  -4  -4   77.19    6.50
   0  -4  -4 1018.30   11.90
   1  -4  -4   71.19    5.30
  -8   0  -3 1332.17   16.00
  -7  -1  -3  718.73   12.20
  -4  -2  -2   67.39    5.30
  -4  -1 -10   10.60   12.50
  -1  -2 -10   -2.50   13.10
  -8   1  -9    9.20   12.20
  -6  -1  -9   39.40   13.00
   0  -3  -9   26.50   13.20
  -8   0  -8   59.39   12.60
 -10   3  -7   88.19   13.70
  -1  -4  -7   19.20   10.30
 -10   2  -6   29.80   12.10
  -8  -1  -6   32.70   11.20
  -7  -2  -6  153.38    9.90
  -2  -4  -6   29.40    9.40
 -10   2  -5  -10.40   10.40
  -8  -1  -5   61.29   10.20
  -5  -3  -5  206.48   10.50
  -2  -4  -5  108.39    8.40
   2  -4  -5   94.39    7.30
  -9   2  -3  256.37   10.60
  -3  -3  -3 1119.49   12.60
  -6   1  -1  591.44    7.30
  -4  -2  -9   10.10   12.90
  -7  -1  -8   17.00    9.30
  -3  -3  -8   44.60   12.20
 -10   4  -7    0.00   13.20
  -5  -3  -6  142.09    9.20
  -1  -4  -6   11.40    8.40
  -9   1  -4    8.40    8.70
  -8   2  -2   61.69    6.00
  -8   2  -9   -6.40   12.40
  -5  -2  -8   42.30   12.40
  -9   1  -7   31.80   12.00
  -6  -2  -7   12.20   11.20
  -4  -3  -7   39.00   11.10
 -10   3  -6  269.07   14.50
   0  -4  -6  478.75   12.20
   1  -4  -6   10.10    7.70
 -10   3  -5  299.97   13.70
   1  -4  -5  167.28    7.60
  -6  -2  -4  238.98    9.70
  -4  -3  -4  780.52   12.90
  -5  -2  -3  112.59    7.10
  -5  -1  -9   30.60   13.10
  -3  -2  -9   -2.30   12.60
  -9   3  -8   -1.20   12.80
  -8   0  -7  160.88   13.90
  -7  -1  -7    9.50   11.30
  -9   1  -6    7.20   11.30
  -6  -2  -5   38.50    9.10
  -4  -3  -5  109.19    8.90
  -8   0  -4    1.10    8.00
  -7  -1  -4  418.76   11.50
  -9   3  -3  138.59    8.60
  -2  -3  -3  775.92   10.20
  -5  -1  -2 1681.23   13.60
  -4   0 -10    0.90   14.10
  -2  -1 -10   43.50   13.40
  -7   1  -9    4.50   12.50
  -9   4  -8   -1.20   12.80
  -8   1  -8   14.10   12.20
  -6  -1  -8   49.99   13.00
  -1  -3  -8    7.00   11.50
  -3  -3  -7   39.80   10.70
  -8   1  -3  282.47    9.30
  -7   1  -2  542.35    9.10
  -4  -2  -8   37.80   12.50
   1  -3  -8    9.20   12.60
  -5  -2  -7   44.80   11.50
  -8   0  -6   29.40    8.10
  -7  -1  -6   47.00   10.50
  -7  -1  -5   85.29    9.90
  -9   2  -4  241.88   10.90
  -3  -3  -4  395.36    9.60
  -6  -1  -3  598.24   10.90
  -1  -3  -3  351.86    7.20
  -6   0  -2 4876.91   22.80
  -1  -1 -10   -5.00   12.40
  -7   2  -9   42.10   12.40
  -4  -1  -9   -1.80   12.50
  -1  -2  -9   25.00   12.90
  -8   2  -8   46.60   13.00
  -9   3  -7   46.90   13.00
  -2  -3  -7   -1.30    9.80
  -9   2  -6  179.98   13.40
  -3  -3  -6   35.00    8.80
  -9   2  -5  403.96   13.80
  -3  -3  -5  652.33   13.10
   1  -2  -9   29.00   14.90
  -5  -1  -8  263.37   15.00
  -3  -2  -8   35.80   11.70
  -8   1  -7   -2.10   11.40
  -9   3  -4   29.40    8.90
  -2  -3  -4 1239.68   14.00
   0  -3  -3 1732.83   12.40
   2  -3  -3  691.53    7.30
  -2  -2  -2  825.62    8.50
  -6   2  -1   74.09    4.50
  -4   0  -1 4293.27   15.90
  -4   1 -10   10.20   12.40
  -7   3  -9   10.60   12.10
  -6   1  -9   27.20    9.60
  -3  -1  -9   12.60   12.70
  -8   3  -8   34.30   12.80
  -7   1  -8    9.10   12.50
  -6   0  -8   97.09   13.40
  -9   5  -7   52.69   13.60
  -9   4  -7    9.70   12.20
  -4  -2  -7   23.70   10.80
  -9   3  -6   16.10   12.10
  -8   1  -6   35.40   11.00
  -2  -3  -6  132.39    9.80
  -6  -1  -4   81.29    8.00
  -8   2  -3  122.89    7.70
   1  -3  -3  343.57    5.90
  -2   0 -10   34.60   13.10
  -8   2  -7   15.20   11.70
  -6  -1  -6   89.89   10.80
  -9   3  -5  260.57   12.70
  -6  -1  -5  322.17   11.60
  -2  -3  -5  182.38    8.60
  -4  -1  -2 2319.07   14.60
  -5   1  -1 1025.50    8.40
  -7   4  -9   -1.80   12.70
  -6   2  -9   11.10   12.00
  -4   0  -9   54.09   13.20
  -2  -1  -9   12.30   12.10
  -8   5  -8    8.70   12.40
  -8   4  -8    3.60   12.90
  -4  -1  -8   96.49   12.60
  -2  -2  -8   24.20   11.30
   2  -3  -7   -2.70    8.90
  -9   4  -6    3.10   11.90
  -4  -2  -6   83.29    9.90
  -1  -3  -6   27.40    8.40
  -9   4  -5   12.20   12.50
  -4  -2  -4  179.58    8.20
  -1  -3  -4  792.02   11.00
  -5  -1  -3  287.87    8.20
  -3  -2  -3  777.32   10.40
  -7   2  -2 1419.66   12.90
  -4   2 -10   28.50   12.80
  -3   1 -10   -4.50   12.30
  -7   2  -8   35.80   12.90
  -7   1  -7   10.70   11.20
  -5  -1  -7   81.49   11.60
  -3  -2  -7    0.70    9.90
  -4  -2  -5  124.99    8.80
  -1  -3  -5  622.24   11.50
  -8   2  -4   16.80    9.40
  -6   0  -3  383.96    9.00
  -1  -2  -2 2292.47   12.20
   0   0 -10   73.39   13.70
  -6   1  -8   71.79   12.80
  -6   0  -7   84.99   11.90
  -8   2  -6  181.08   12.40
   3  -3  -4  338.17    6.70
  -8   3  -3  356.16    9.60
  -2   1 -10   25.90   12.80
  -6   3  -9   19.70   12.20
   0  -1  -9    7.50   14.10
  -7   3  -8    8.00   12.50
  -3  -1  -8   42.60   11.90
   0  -2  -8   25.80   11.10
  -8   4  -7  147.69   15.40
  -2  -2  -7   45.10   10.00
  -7   1  -6   36.50   10.10
  -3  -2  -6   37.50    8.70
   1  -3  -6   29.50    7.60
   2  -3  -6  124.29    8.10
  -5  -1  -4  380.96   10.00
   1  -3  -4  776.92    9.70
   2  -3  -4 1138.79   11.00
  -3   2 -10   15.60   12.50
  -6   4  -9   15.10   12.30
  -5   2  -9   16.70   12.70
  -4   1  -9    7.00   12.60
   1  -1  -9   71.59   14.60
   1  -2  -8   69.49   11.60
   2  -2  -8   25.20   11.00
  -8   6  -7   14.40   14.60
  -8   5  -7    4.80   12.30
  -7   2  -7  324.67   14.70
  -4  -1  -7    8.90   10.30
  -6   0  -6  122.99   11.00
  -7   1  -5   93.39    9.60
  -5  -1  -5   -1.90    7.30
  -3  -2  -5  198.68    8.90
   1  -3  -5  570.84   10.20
   2  -3  -5  165.28    7.90
   3  -3  -5  595.94    9.30
  -7   1  -4  417.66   11.10
  -6   0  -4 2174.78   19.80
  -3  -2  -4 1100.69   13.50
  -6   3  -1 1621.34   10.40
  -1   1 -10    0.20   13.00
  -2   0  -9  219.68   14.50
   2  -1  -9   -1.50   12.40
  -7   4  -8    4.90   12.70
  -6   2  -8   77.99   13.10
  -4   0  -8   17.90   11.70
  -8   3  -5  359.06   12.90
  -6   0  -5  211.88   10.30
  -8   3  -4  911.11   15.00
  -4  -1  -3 1033.60   11.80
  -2  -2  -3  713.73    8.70
  -7   3  -2  348.57    7.40
  -3  -1  -2 4269.57   18.00
  -3   3 -10   -2.20   11.50
  -2   2 -10    6.80   12.60
  -5   3  -9   29.80   12.10
  -7   6  -8   43.50   13.00
  -7   5  -8   -4.40   12.60
  -5   1  -8  251.87   14.90
  -2  -1  -8   85.19   11.80
  -6   1  -7  183.68   12.70
  -8   4  -6   16.70   11.50
  -2  -2  -6  113.29    9.20
  -7   2  -3 1504.35   15.20
   1   1 -10    2.50   12.20
  -3   1  -9   32.30   12.70
  -7   3  -7   53.59   12.40
  -3  -1  -7  209.78   12.00
  -8   5  -6   23.60   11.80
  -7   2  -6  164.68   12.10
  -4  -1  -6  797.22   14.60
  -8   4  -5  238.48   13.40
  -8   4  -4   92.59    9.00
  -2  -2  -4  229.58    7.60
  -1   2 -10    0.70   12.00
   2   1 -10   37.50   13.60
  -5   4  -9    0.10   12.20
  -6   3  -8   56.49   13.00
  -1  -1  -8   10.90   11.00
  -6   1  -6   82.49   10.40
  -7   2  -5  867.81   15.80
  -2  -2  -5   19.30    6.60
  -6   1  -3  621.54   10.30
  -1  -2  -3  179.68    5.50
  -2   3 -10    2.20   11.90
  -5   5  -9    9.00   11.70
  -5   2  -8   53.39   12.40
  -4   1  -8   85.49   12.40
  -6   2  -7   26.50   11.00
  -4   0  -7   95.79   11.10
   1  -2  -7  251.07   11.30
   2  -2  -7   51.69   10.80
   3  -2  -7    3.50   10.00
  -1  -2  -6  267.77   10.30
  -8   5  -5   -4.40   10.10
  -6   2  -2  544.15    8.20
  -4   0  -2 1734.23   12.00
   0   2 -10   48.90   13.30
  -4   3  -9    1.90   12.00
  -3   2  -9   -4.20   11.50
  -2   1  -9   12.10   11.80
  -6   4  -8   38.70   12.30
  -7   6  -7   48.10   14.20
  -7   5  -7   71.99   12.90
  -5   1  -7   78.79   11.30
  -2  -1  -7   11.30    9.50
  -7   3  -6   39.60   10.70
  -3  -1  -6   33.10    8.50
  -6   1  -5  318.07   11.10
  -6   1  -4   78.39    7.40
  -7   3  -3  658.13   10.90
  -1   3 -10   -3.80   12.10
   1   2 -10    4.20   12.30
   2   0  -9  210.58   14.40
  -6   7  -8  -11.80   12.00
  -6   6  -8   35.40   12.70
  -6   5  -8   -5.40   12.00
  -2   0  -8  167.68   12.70
   1  -1  -8   11.00   10.50
   0  -2  -6   38.10    7.80
  -1  -2  -5  962.10   13.20
  -1  -2  -4  752.52   10.40
  -5   1  -2 1732.43   12.50
   2   2 -10    2.00   12.20
  -4   4  -9   44.30   12.50
  -1   1  -9   80.89   13.10
  -5   3  -8   11.40   11.50
   2  -1  -8   70.49   11.30
   3  -1  -8   44.00   10.80
  -6   3  -7   83.49   12.00
  -6   2  -6  327.47   12.80
  -3  -1  -5 1493.25   16.70
  -7   3  -4  217.08    9.30
  -4   5  -9   31.50   12.10
  -2   2  -9   -3.50   11.90
  -4   2  -8   28.20   11.70
  -3   1  -8   27.70   11.10
  -2  -1  -6  292.57   10.40
   1  -2  -6  246.48    9.30
  -3  -1  -4  177.88    6.30
  -4   6  -9    2.10   11.20
   0   1  -9   13.40   12.20
  -5   4  -8    5.80   12.00
  -6   4  -7   22.50   11.30
  -5   2  -7   62.49    8.40
  -7   6  -6   84.09   12.10
  -7   5  -6   64.59   11.30
   2  -2  -6   94.19    7.60
   3  -2  -6   44.80    8.20
  -6   2  -5   26.70    8.00
   0  -2  -4   74.69    5.30
  -7   4  -3   97.29    6.90
  -4   0  -3 1828.32   14.30
   2   3 -10    2.80   13.60
  -3   4  -9   17.10   11.50
  -5   5  -8   46.70   12.30
   0   0  -8   21.50   10.30
  -6   3  -6   -0.10    9.10
  -5   1  -5    2.30    7.20
  -4   0  -5  300.07    8.60
  -7   4  -4   51.89    7.90
  -6   2  -4  247.18    8.90
  -4   0  -4 3957.50   23.20
  -5   1  -3  267.77    7.30
  -6   3  -2  385.56    7.60
  -2   3  -9    1.70   11.90
  -1   2  -9   34.30   11.70
   2   1  -9   -2.10   11.20
  -5   7  -8   47.00   12.40
  -5   6  -8   -4.20   12.10
  -4   3  -8    6.90   11.50
  -3   2  -8   44.00   11.30
  -2   1  -8   86.09   11.50
  -6   7  -7   32.40   12.40
  -6   6  -7   14.30   11.90
  -2   0  -7  409.86   13.30
  -7   5  -5  306.67   12.00
  -2  -1  -5  147.19    7.70
  -5   1  -4  330.67    9.00
  -7   5  -3   52.59    8.00
  -2  -1  -3 2902.71   15.90
   1  -2  -3  169.08    4.50
  -3   6  -9   12.20   11.20
  -3   5  -9    4.20   11.30
   3   1  -9   23.50   11.80
   4   1  -9    1.60   12.10
  -5   3  -7   26.80   10.40
  -3   1  -7  197.18   11.30
  -1  -1  -6   68.29    6.20
  -7   6  -5   52.79   10.40
   2  -2  -5   12.40    6.10
  -7   5  -4  450.65   11.50
  -2  -1  -4   66.69    6.00
  -4   4  -8   21.90   11.50
  -1   1  -8   -5.10   10.00
   2   0  -8  139.69   11.30
  -4   2  -7   16.20    9.80
   2  -1  -7    8.70    8.20
  -6   4  -6  269.07   12.40
  -4   1  -6  771.62   13.90
  -6   3  -5  210.28   10.00
   3  -2  -5  176.28    7.10
  -1   3  -9   21.90   11.80
   1   2  -9   29.00   13.30
  -4   5  -8   12.40   11.00
  -3   3  -8   20.70   11.20
  -2   2  -8   31.70   10.70
   4   0  -8   15.10   12.00
  -5   4  -7    4.60   10.20
   3  -1  -7  173.68    9.90
   4  -1  -7    0.20    8.20
   2  -2  -4  205.08    6.10
  -6   3  -3 1127.69   12.40
   2  -2  -3  605.24    6.30
  -2   5  -9    9.30   11.40
  -4   6  -8   13.10   11.40
  -5   8  -7   24.10   11.50
  -6   7  -6  104.09   12.00
  -6   6  -6  165.48   11.90
  -2   0  -6  155.88    8.80
  -5   2  -5  412.36   10.80
  -4   1  -5  174.48    8.30
  -1  -1  -5  446.26    9.50
  -4   1  -2 2267.67   12.90
   3  -5   0  927.51   12.10
  -5  -6   0  303.77    7.10
   5  -6   1 2072.69   20.00
   7  -2   2 1367.86   11.20
   7  -5   2 1139.59   15.30
   6  -7   2  249.88   11.50
   4  -9   2   83.19   11.60
   2 -10   2  169.18   13.40
   4 -10   3   89.69   13.40
  -4 -11   3  301.97   15.70
   1 -11   3   19.10   13.00
   8  -7   4  129.79   14.10
   5 -10   4    9.90   12.90
   3 -11   4    0.60   12.90
  -4  -7   0  387.66    9.30
   1  -7   0   14.20    5.10
   2 -11   3   84.09   13.60
   7  -9   5  157.68   14.70
   4 -11   5  109.09   13.50
   7  -9   6   45.70   13.20
   3  -6   0 2099.89   18.90
   2  -7   0 1918.81   19.50
   6  -3   1 1727.83   13.70
   5  -7   1   30.50    8.40
   4  -8   1  487.45   13.90
   2  -9   1  133.49   11.40
   6  -9   3   28.90   12.10
   4 -11   4  157.98   14.40
  -3 -12   4  160.48   15.10
  -2 -12   4    5.80   12.80
   0 -12   4  273.67   15.90
   8  -8   5  169.98   14.60
   6 -10   5    9.40   13.30
   4  -4   0   21.50    5.40
  -1  -8   0  672.33   13.50
   0  -8   0 1499.05   18.70
   6  -5   1  130.79    7.80
   6  -8   2  708.13   17.10
   5  -9   2 1153.68   21.10
  -2 -11   2  543.65   17.60
  -1 -11   2   13.20   12.90
   5 -10   3   59.59   12.90
   1 -12   4   51.39   13.40
   4  -3   0 1714.63   12.60
   4  -5   0   28.90    6.30
  -3  -8   0 1581.84   17.90
   1  -8   0  724.03   14.50
   6  -6   1   67.59    8.40
  -2 -10   1  451.35   15.20
  -1 -10   1  263.17   13.40
  -3 -11   2   66.69   13.00
   1 -11   2    7.20   12.30
   8  -7   3  101.99   11.80
   8  -8   4  239.48   14.70
   6 -10   4  294.07   15.60
   2 -12   4    3.00   12.90
   5 -11   5   54.49   13.10
   4  -6   0  977.60   14.20
   6  -2   1   68.39    4.30
  -3 -10   1  540.75   15.50
   1 -10   1  265.47   14.00
   4 -10   2   22.60   11.90
   4 -11   3  346.77   16.40
  -2 -12   3  155.68   15.20
   5 -11   4   13.40   12.60
  -4  -8   0 1191.68   15.60
   2  -8   0  824.02   15.60
   6  -7   1 1534.95   20.20
   4  -9   1   41.20   11.00
  -4 -10   1  163.58   14.20
   2 -10   1  447.36   15.80
   8  -4   2  630.74   11.60
   8  -5   2  108.79    8.90
  -4 -11   2  412.56   16.20
   2 -11   2  568.14   18.10
   7  -9   3  152.28   13.90
  -3 -12   3   12.20   13.40
   1 -12   3  261.97   16.00
   8  -9   5    0.60   13.50
   7 -10   5   37.90   13.40
  -1  -9   0  673.93   15.30
   8  -6   2  116.29   11.90
   7  -8   2  199.78   13.10
   6  -9   2   13.90   11.40
   3 -11   2   68.79   13.40
   8  -8   3  779.42   18.60
   6 -10   3   40.20   12.60
   2 -12   3  156.88   14.80
   9  -7   4    4.90   12.30
  -1  -4  -1  252.57    5.70
  -1  -5  -1  109.09    5.70
   0  -5  -1  802.52   10.50
   4  -2   0   70.89    3.90
   5  -4   0 1073.59   12.40
   5  -5   0  549.45   10.80
   4  -7   0  398.46   10.40
   3  -8   0 1647.84   21.10
  -2  -9   0  401.36   12.80
   7  -4   1  132.59    7.30
   3 -10   1  575.94   17.50
   5 -10   2   37.60    9.60
   9  -6   3  310.37   14.80
   5 -11   3   13.00   13.30
   8  -9   4   22.40   13.30
   4 -12   4   24.90   13.10
   1  -4  -1  277.77    6.70
   1  -5  -1  136.39    6.70
  -1  -6  -1 1465.45   14.60
   5  -6   0  360.36   10.70
  -3  -9   0  284.17   11.90
   7  -6   1  829.52   15.20
   6  -8   1   35.70   10.50
   5  -9   1  139.59   12.90
   0 -11   1 1338.87   23.40
   8  -7   2  307.47   13.10
   4 -11   2  431.16   17.70
  -1 -12   2  102.39   14.80
   0 -12   2  134.19   14.50
   3 -12   3   15.70   13.20
   6 -11   4   79.19   13.60
   0  -3  -1 2466.85   12.80
  -3  -5  -1 6400.56   23.80
   1  -6  -1 1562.64   16.10
   5  -3   0 1629.04   13.10
   4  -8   0 1341.97   20.10
   7  -3   1  149.49    6.40
  -2 -11   1  251.07   15.00
   1 -11   1   21.30   12.50
  -2 -12   2   22.90   14.00
   1 -12   2  107.79   14.30
   9  -7   3   56.99   12.20
   7 -10   3  125.29   14.30
   9  -8   4  171.38   14.80
  -3  -4  -1   95.39    4.50
   2  -5  -1  346.97    8.80
  -3  -6  -1  278.97    8.40
  -1  -7  -1   44.00    7.10
   0  -7  -1 4952.90   29.30
   5  -7   0   81.89    9.40
  -4  -9   0    8.90    9.30
   3  -9   0  285.67   13.50
   7  -7   1  113.29   10.90
  -3 -11   1   13.20   12.40
   2 -11   1  277.47   15.90
   7  -9   2  260.57   14.50
   6 -10   2  725.93   19.70
  -3 -12   2  398.56   17.40
   2 -12   2   50.69   13.90
   8  -9   3   48.80   13.60
   6 -11   3  341.07   17.10
   4 -12   3   12.20   13.60
   1  -3  -1 2295.07   13.20
   2  -6  -1  556.94   10.30
  -2  -7  -1  825.42   12.90
   1  -7  -1   44.90    7.70
  -2 -10   0    5.80   10.70
   0 -10   0  597.84   16.90
   1 -10   0  187.18   13.30
   6  -9   1   46.40   12.30
   8  -8   2  206.68   13.80
   5 -11   2   23.80   13.10
   1 -13   3   24.40   13.50
   8 -10   4   32.60   14.00
   3  -5  -1 6910.01   30.90
   2  -7  -1  887.71   14.80
   6  -4   0 5435.86   27.10
   6  -5   0 1344.07   16.00
   6  -6   0 1261.27   17.20
   2 -10   0   14.60   11.40
   7  -8   1  285.47   14.10
   5 -10   1   31.10   12.40
   3 -11   1    8.30   12.50
   9  -5   2  509.75   14.00
   3 -12   2  406.86   17.30
   9  -8   3   58.79   13.50
   5 -12   3  208.68   15.30
   9  -9   4   54.09   14.50
   2  -3  -1 1688.83   12.20
   3  -4  -1  115.09    6.50
  -4  -5  -1   99.49    5.10
  -3  -7  -1  108.19    7.50
  -1  -8  -1  365.56   11.60
   1  -8  -1  420.46   12.70
   6  -7   0  201.18   11.40
  -3 -10   0  315.57   14.10
   8  -5   1  119.89    9.10
   8  -6   1  885.31   17.20
   7 -10   2  299.37   16.60
  -4  -6  -1  255.17    7.00
   3  -7  -1  122.89    9.60
  -2  -8  -1  984.60   15.50
   2  -8  -1 1055.79   17.70
   3 -10   0  337.77   15.60
   7  -2   1  776.72    8.90
   8  -4   1 1567.74   16.50
  -1 -12   1  556.44   19.10
   1 -12   1  563.34   19.40
   9  -7   2  183.48   13.10
   6 -11   2  111.29   14.80
   8 -10   3   66.89   13.90
   7 -11   3   11.50   13.90
   4  -5  -1   91.19    7.50
   4  -6  -1  290.77   10.30
  -3  -8  -1   36.80    9.70
   6  -8   0 1572.24   22.90
   5  -9   0 1064.39   20.80
   7  -9   1  391.26   16.40
   6 -10   1   16.40   12.90
  -2 -12   1   62.19   14.40
   2 -12   1   84.69   15.00
  -1 -13   2  362.56   17.50
   1 -13   2  392.26   17.80
   9  -9   3  435.96   17.80
   6 -12   3   61.69   13.80
   3  -3  -1 2784.82   16.20
   4  -4  -1 2814.82   19.20
  -4  -7  -1  422.66    9.60
   4  -7  -1  498.95   13.30
   3  -8  -1   34.50    9.80
  -2 -11   0 1005.40   22.20
  -1 -11   0    8.00   12.90
   1 -11   0   -0.30   12.60
   5 -11   1    2.40   13.50
   3 -12   1   17.50   13.50
   9  -8   2  392.46   16.40
   5 -12   2  116.49   15.10
  -2 -13   2   94.39   15.80
   2 -13   2  110.29   14.90
   9 -10   4   77.19   15.30
  -2  -9  -1  123.49   10.90
   2  -9  -1  109.19   12.00
   7  -5   0 1486.65   17.70
   7  -6   0  378.06   10.80
   7  -7   0   40.50   10.40
   2 -11   0  955.20   21.70
   8  -3   1  286.77    8.90
   7 -11   2   66.59   14.20
   3 -13   2   86.19   14.30
   5  -5  -1  180.08    8.60
   5  -6  -1 2111.49   21.50
  -4  -8  -1  462.75   12.60
   3  -9  -1 3472.15   32.90
   7  -4   0   91.49    7.60
   6  -9   0   72.89   12.70
   5 -10   0  185.88   14.80
  -3 -11   0   74.09   13.70
   3 -11   0   50.49   13.60
   7 -10   1  251.27   16.00
   4 -12   1   68.99   14.60
   9 -10   3   20.10   16.10
   8 -11   3   22.50   14.60
   5  -7  -1   20.70    9.40
  -3  -9  -1 3400.16   28.10
   1 -10  -1  290.97   14.50
   7  -8   0  467.15   16.00
   9  -6   1 1032.90   18.20
   8  -9   1   51.79   13.60
   6 -11   1  753.32   21.00
   9  -9   2   40.10   14.10
   6 -12   2   37.10   13.70
   4 -13   2   40.60   14.00
   4  -3  -1  766.92    9.90
   5  -4  -1 1419.06   15.00
  -1 -10  -1  293.77   14.60
   2 -10  -1  418.86   16.50
   4 -11   0  686.63   18.40
   9  -5   1 1494.15   18.80
   9  -7   1   72.09   12.20
   5 -12   1  440.46   18.60
  -1 -13   1  217.78   16.30
   0 -13   1  132.89   15.70
   1 -13   1  191.38   16.70
  10  -7   2  214.28   15.80
  -2 -10  -1  437.66   15.50
   3 -10  -1  567.74   18.10
   6  -2   0   71.99    4.90
   7  -9   0  382.16   16.40
   6 -10   0  704.03   20.10
  -1 -12   0  211.68   16.40
   1 -12   0  187.58   15.70
   2 -12   0   15.00   14.30
   9  -8   1   44.60   12.70
   2 -13   1   15.40   13.90
   8 -11   2  305.57   17.80
   0  -6  -2 3756.22   24.80
   1  -6  -2  967.60   14.40
   1  -7  -2  103.59    9.10
   6  -5  -1  128.89    8.70
   6  -6  -1   60.89    9.10
   6  -7  -1 1623.04   22.10
   5  -9  -1  131.89   13.40
   7  -3   0  493.15    9.40
   8  -5   0  221.88   10.40
   8  -7   0  931.91   18.90
  -2 -12   0   16.90   14.40
   3 -12   0  452.85   19.30
   9  -4   1   52.29    8.00
   8 -10   1  353.46   17.90
   7 -11   1  128.19   15.50
   3 -13   1  394.36   18.40
  10  -8   2  288.97   16.20
   9 -10   2  126.99   15.60
   7 -12   2  182.18   15.90
   1  -5  -2 2378.76   18.90
  -1  -6  -2  919.11   13.10
   2  -6  -2  207.58    9.60
  -1  -7  -2  116.19    8.90
   2  -7  -2  750.12   15.10
   3  -2  -1  214.78    5.40
   6  -8  -1   33.70   11.50
  -3 -10  -1  567.44   16.30
   4 -10  -1  173.88   14.50
   1 -11  -1    9.10   13.60
   8  -8   0   21.30   12.20
   9  -9   1  609.94   21.20
   6 -12   1   62.79   14.90
   4 -13   1   49.80   14.20
  -1  -5  -2 2295.37   17.30
   2  -5  -2 1100.09   14.30
   3  -6  -2 1927.61   20.50
   3  -7  -2   18.90    9.10
   0  -8  -2 1679.33   21.30
   1  -8  -2 1028.10   18.00
   2  -8  -2  393.66   13.90
   5  -3  -1  404.46    8.60
   6  -4  -1  339.17    9.80
  -1 -11  -1   19.70   13.50
   2 -11  -1  244.78   16.10
   8  -4   0  183.28    8.90
   7 -10   0  266.97   16.60
   6 -11   0  305.87   17.70
   4 -12   0  248.98   17.20
  10  -9   2   63.19   15.00
  -2  -6  -2  199.78    7.90
  -2  -7  -2  720.63   13.10
   3  -8  -2  785.72   17.60
   7  -6  -1  808.22   16.30
   6  -9  -1   37.80   12.70
  -2 -11  -1  278.67   15.90
   3 -11  -1    6.90   13.50
   8  -9   0   26.90   13.60
   8 -11   1   60.19   14.50
   0  -4  -2 1941.21   15.00
   1  -4  -2   82.99    5.00
   2  -4  -2  724.33   11.20
  -2  -5  -2 1087.79   12.10
   4  -6  -2  647.74   14.00
  -2  -8  -2  345.67   12.10
   1  -9  -2  425.56   15.40
   2  -9  -2  374.16   15.30
   4  -2  -1 1385.16   11.30
   7  -5  -1  295.97   11.00
   7  -8  -1  258.87   14.90
   4 -11  -1  152.58   15.50
   2 -13   0   27.50   15.00
  10  -6   1    1.70   11.40
  10  -7   1  134.69   13.90
   9 -10   1  125.49   16.20
   7 -12   1  272.57   17.10
   9 -11   2   24.10   14.80
  -1  -4  -2   74.49    5.30
   4  -5  -2    6.20    7.40
   3  -9  -2   37.20   12.10
   6 -10  -1   -8.00   13.40
   9  -7   0   22.60   11.80
   8 -10   0   69.79   14.60
   7 -11   0    4.10   14.40
  -1 -13   0  336.77   18.30
   3 -13   0    1.50   14.50
  10  -8   1  307.77   16.80
  10 -10   2   57.29   15.40
   3  -4  -2  150.18    7.80
  -3  -6  -2 1786.02   16.00
   5  -6  -2   91.19    9.70
  -3  -7  -2   30.50    7.50
   5  -7  -2  472.75   14.80
  -2  -9  -2  358.16   13.90
   1 -10  -2  214.68   14.80
   6  -3  -1 1689.83   15.60
   7  -9  -1  421.16   17.60
   2 -12  -1   47.40   14.80
   7  -2   0  211.18    7.30
   8  -3   0 3429.96   22.40
   9  -5   0    3.40    9.20
   6 -12   0   40.60   15.00
  -3  -8  -2  761.92   14.70
   5  -8  -2  128.39   12.90
   4  -9  -2   53.49    9.70
  -1 -10  -2  246.98   16.60
   2 -10  -2  122.69   14.10
   3 -10  -2  477.25   18.10
   7  -4  -1  136.09    8.40
   8  -7  -1   92.39   12.40
  -1 -12  -1  529.45   19.50
   3 -12  -1   19.40   14.70
   4 -13   0  138.99   15.60
  10  -9   1   42.90   14.60
   4  -4  -2   62.39    7.40
  -3  -5  -2  522.55    8.70
   5  -5  -2 2466.75   22.70
   8  -6  -1  863.41   17.60
   8  -8  -1  512.65   17.90
   7 -10  -1  257.27   17.00
   6 -11  -1  748.73   22.00
   4 -12  -1   50.69   15.10
   8 -11   0  302.87   17.60
   5 -13   0  415.76   18.40
   9 -11   1   55.09   15.10
   1  -3  -2 1128.69   11.30
   6  -6  -2  406.76   13.60
   6  -8  -2  598.14   18.00
  -3  -9  -2   37.70   10.90
  -2 -10  -2  138.49   13.90
   4 -10  -2   -2.20   13.20
   5  -2  -1 3346.27   18.20
   8  -9  -1   32.60   13.70
   9  -4   0   18.30    8.20
   7 -12   0   46.80   15.00
  10 -10   1  206.28   17.40
   3  -3  -2  587.54   10.00
   5  -4  -2  551.74   11.80
   1 -11  -2    6.90   14.10
   2 -11  -2  529.55   19.80
   3 -11  -2   59.19   14.50
   5 -12  -1  409.16   19.40
  10  -6   0  563.54   17.90
  10  -7   0  406.96   16.80
  10  -8   0  543.15   20.70
   6  -5  -2  517.05   13.10
  -4  -6  -2  555.64    9.70
   6  -9  -2    4.90   12.70
  -1 -11  -2   21.30   14.10
   7  -3  -1  142.39    7.80
   8 -10  -1  331.87   17.90
   7 -11  -1   99.19   15.80
   0 -13  -1  136.29   17.00
   1 -13  -1  203.58   16.70
   3 -13  -1  350.56   18.10
   1  -7  -3  205.68   11.40
   2  -7  -3  378.06   13.50
   1  -8  -3  648.84   16.80
  -1  -3  -2 1125.29   10.10
   4  -3  -2 1623.84   15.50
   7  -6  -2  916.31   18.30
   7  -7  -2   49.30   11.80
   7  -8  -2  195.98   15.00
   4 -11  -2  353.46   18.30
   8  -4  -1 1578.24   18.60
   6 -12  -1   48.40   15.80
  10  -5   0    4.00   10.20
  10  -9   0   66.69   15.80
   8 -12   0   -1.80   14.50
   1  -6  -3  817.82   14.80
   2  -6  -3  226.98   10.90
   3  -6  -3  107.19   10.00
   0  -7  -3 1500.05   19.90
   3  -7  -3    4.50   10.10
   3  -8  -3    5.80   11.70
  -3  -4  -2  137.59    5.70
   7  -9  -2  255.77   16.80
   6 -10  -2  669.03   21.30
  -2 -11  -2  551.14   18.90
   5 -11  -2   35.30   15.40
   1 -12  -2  151.48   18.90
   2 -12  -2   43.00   17.40
   9  -9  -1  573.14   20.30
   4 -13  -1   41.80   14.80
   4  -7  -3 1102.39   20.40
  -1  -8  -3  686.23   16.20
   4  -8  -3  830.22   19.90
   1  -9  -3  524.55   17.40
   2  -9  -3  174.58   14.10
   3  -9  -3 1134.69   23.20
   6  -4  -2 2710.03   22.40
  -4  -5  -2    3.10    5.30
   7  -5  -2 1180.38   18.40
   0 -12  -2  139.99   16.80
   3 -12  -2  400.56   19.30
   9  -5  -1 1575.44   21.40
   8 -11  -1   56.59   15.60
   7 -12  -1  240.58   17.10
   5 -13  -1   40.10   15.10
   8  -2   0   -4.70    6.00
   9  -3   0  109.19    8.00
  10 -10   0   79.89   16.20
   0  -5  -3 1380.96   16.20
   1  -5  -3  985.20   14.60
   2  -5  -3  149.69    7.40
   3  -5  -3 1895.61   20.60
  -1  -9  -3  589.94   18.70
   4  -9  -3   14.10   13.40
   5  -3  -2  775.22   12.20
   8  -7  -2  360.26   16.00
   8  -8  -2  181.48   15.30
   7 -10  -2  292.57   18.10
  -1 -12  -2  135.29   16.60
   4 -12  -2   36.80   15.60
   9 -10  -1  110.99   16.60
   4  -5  -3   60.89    9.00
   5  -6  -3  645.44   16.20
  -2  -7  -3  358.26   13.00
  -2  -8  -3  259.67   14.10
   1 -10  -3  177.18   15.40
   2 -10  -3  358.86   17.40
   3 -10  -3    8.20   14.10
   8  -9  -2   19.80   14.40
   5 -12  -2  102.29   16.00
  10  -7  -1  119.19   16.40
  11  -7   0  110.39   15.00
  11  -8   0    0.80   15.00
  -1  -5  -3  973.00   13.60
   5  -9  -3  176.98   15.80
   4 -10  -3  100.89   15.40
   2  -2  -2  852.81    9.80
   7  -4  -2  261.77   10.90
   8  -3  -1  283.37    9.50
   9  -4  -1   39.70    9.20
  10  -6  -1    4.40   11.80
  10  -8  -1  306.87   17.30
  11  -9   0  395.26   19.10
   1  -4  -3  434.06   10.20
   2  -4  -3 2151.28   19.40
   5  -5  -3  251.87   11.70
  -2  -6  -3  222.38    9.30
   6  -7  -3  713.83   18.90
   6  -8  -3  256.17   15.90
  -2  -9  -3  193.58   13.70
  -1 -10  -3  182.88   15.50
   5 -10  -3   39.20   14.90
   2 -11  -3   69.09   15.90
   1  -2  -2 2229.88   13.60
   3  -2  -2 6878.31   26.40
   6  -3  -2  406.46   10.50
   8  -5  -2  117.39   11.20
   8 -10  -2   28.20   15.10
   7 -11  -2   33.30   15.00
   1 -13  -2  317.57   18.80
   2 -13  -2   77.39   16.70
   3 -13  -2   67.19   16.00
  10  -9  -1   25.80   15.10
   9 -11  -1   51.49   15.90
   6  -6  -3  231.08   11.00
   6  -9  -3   38.80   14.20
   0 -11  -3  811.62   22.30
   3 -11  -3   15.70   14.70
   4 -11  -3  253.37   17.60
   0  -2  -2   66.29    4.30
   9  -7  -2  146.39   14.70
   9  -8  -2  341.57   18.10
   4 -13  -2   27.60   16.00
   7  -2  -1  832.12   11.30
  10  -5  -1  640.94   17.90
  10 -10  -1  173.18   17.10
   7  -1   0  486.15    7.50
  11 -10   0    8.80   16.20
   4  -4  -3 1606.24   18.60
  -2  -5  -3  166.88    8.70
  -3  -7  -3   15.00    8.30
   7  -7  -3  136.59   13.90
  -3  -8  -3    9.90    9.90
   7  -8  -3  342.37   17.50
  -2 -10  -3  378.66   17.00
   4  -2  -2   79.19    6.10
   9  -9  -2   28.30   15.40
   8 -11  -2  228.08   17.20
   5  -4  -3  353.66   11.50
   6  -5  -3  224.38   10.00
   7  -9  -3  136.29   16.00
  -1 -11  -3    6.10   14.90
   5 -11  -3    9.90   14.80
   9 -10  -2   88.89   15.50
   7 -12  -2  106.29   16.20
   2  -8  -4  174.88   13.90
  -1  -4  -3  433.46    9.40
  -3  -6  -3  104.89    7.80
   7 -10  -3  103.39   15.90
   1 -12  -3  224.98   18.00
   3 -12  -3   22.30   15.90
   4 -12  -3    2.40   17.40
   5  -2  -2  866.21   11.70
   7  -3  -2  360.46   10.80
   9  -5  -2  485.75   15.50
  11  -7  -1   17.10   14.10
  11  -8  -1  145.89   16.70
  11  -9  -1   56.29   18.10
   1  -7  -4   37.40   10.90
   2  -7  -4  262.67   13.60
   1  -8  -4  640.04   18.00
   3  -8  -4  156.78   14.30
   4  -8  -4   80.59   13.80
   2  -9  -4    5.10   13.20
   3  -9  -4   24.00   13.80
   2  -3  -3  790.12   12.20
   7  -5  -3   54.39   10.90
   8  -7  -3   76.49   14.20
   8  -8  -3  657.03   20.90
  10  -7  -2  216.78   15.80
  10  -8  -2  262.77   18.00
   9  -3  -1  425.56   11.40
  10  -4  -1  524.55   14.10
  11  -6  -1  314.67   16.10
   1  -6  -4  348.77   12.90
   2  -6  -4   74.79   10.70
   3  -6  -4  567.14   15.60
   4  -7  -4 1070.29   21.50
   1  -9  -4  177.98   14.80
   4  -9  -4   21.40   14.30
   1  -3  -3  398.46    9.20
   3  -3  -3 1047.40   13.30
   6  -4  -3  294.27   11.70
   8  -6  -3  421.36   16.50
   8  -9  -3   51.49   14.90
   5 -12  -3  177.08   16.90
  10  -9  -2   49.50   16.10
   9 -11  -2   25.00   15.50
   8  -2  -1   29.70    7.50
  11 -10  -1  193.28   17.80
   4  -6  -4   54.09   11.50
   5  -8  -4   77.39   14.50
   5  -9  -4  343.17   18.10
   2 -10  -4  116.69   16.10
   3 -10  -4  193.48   17.10
   4 -10  -4    0.60   14.20
   4  -3  -3  879.01   12.80
  -3  -5  -3 1760.92   16.20
   8 -10  -3   51.69   15.80
   7 -11  -3   12.50   14.80
   6 -12  -3   41.30   15.00
   6  -2  -2  553.24   10.50
  10  -6  -2  425.86   16.90
   6  -1  -1  628.04    8.60
   2  -5  -4  497.85   13.50
   3  -5  -4   96.79   10.10
   0  -6  -4 1423.16   19.60
  -1  -7  -4   40.10   10.40
   6  -7  -4  275.67   16.00
   6  -8  -4  597.64   20.20
  -1  -9  -4  190.68   16.70
   0 -10  -4   87.59   15.30
   5 -10  -4    9.30   14.70
   0  -3  -3 1925.91   15.80
   5  -3  -3  394.36   11.20
  -2  -4  -3 2076.19   16.20
   7  -4  -3   84.19    9.90
   8  -5  -3   55.89   11.30
   9  -8  -3   40.70   14.90
   8  -3  -2 1162.38   16.50
   9  -4  -2  327.07   12.90
   1  -5  -4  279.27   11.00
   1 -11  -4   38.30   18.00
   3 -11  -4   16.30   15.30
   9  -7  -3   66.69   14.30
   9  -9  -3  289.27   18.50
   8 -11  -3    5.30   15.00
  10  -5  -2   14.20   11.70
   5  -5  -4 1093.59   19.50
  -1  -6  -4  367.76   12.30
   6  -6  -4  133.29   13.20
   7  -8  -4   13.30   14.70
  -1 -10  -4   72.09   15.10
   6 -10  -4  268.47   18.80
   4 -11  -4  118.09   16.00
   6  -3  -3 1092.49   16.20
   9  -6  -3  266.07   16.00
   9 -10  -3   14.10   15.60
  11  -7  -2   90.99   15.70
  11  -8  -2   20.20   15.70
  11  -9  -2  320.77   20.80
  -2  -7  -4  275.27   12.30
   7  -7  -4   51.49   13.50
  -2  -9  -4   -0.30   12.80
   7  -9  -4  140.29   16.70
   5 -11  -4   14.70   14.80
  -1  -3  -3  385.56    8.10
   2  -4  -4  103.69    9.00
   3  -4  -4   38.00    8.60
   4  -4  -4  305.27   12.00
   6  -5  -4  515.35   16.10
   7  -6  -4  360.46   16.30
   7 -10  -4   30.40   15.70
   6 -11  -4   61.99   15.90
   2 -12  -4    4.60   15.90
   4 -12  -4    8.10   17.40
   8  -4  -3  962.00   18.20
  10  -7  -3  286.87   17.30
   2  -1  -2 1587.44   11.80
   3  -1  -2 3824.52   18.30
  11  -6  -2   92.09   14.60
   7  -1  -1 1934.81   14.50
   1  -4  -4   68.39    8.20
   5  -4  -4  185.38   11.30
  -2  -6  -4   87.59    9.40
   8  -7  -4  118.19   15.20
   8  -8  -4  190.38   16.90
   8  -9  -4   11.30   15.40
   1 -12  -4   28.90   16.00
   7  -3  -3  645.84   14.10
   4  -1  -2 2004.70   14.10
   9  -3  -2  134.49   10.00
  10  -4  -2  211.68   12.60
   9  -2  -1   94.59    7.40
   2  -8  -5  227.38   15.90
   3  -8  -5   85.09   14.30
   4  -8  -5  353.36   17.70
   0  -4  -4 1087.29   15.30
   8  -6  -4  183.28   14.70
   8 -10  -4   27.20   15.00
   1  -2  -3  170.98    6.90
   4  -2  -3 1285.27   14.10
  -3  -4  -3  615.64    9.20
  10  -6  -3   54.59   14.10
   5  -1  -2 1543.55   13.70
  11  -5  -2  889.01   20.00
   2  -7  -5  197.48   14.40
   3  -7  -5   28.90   12.70
   4  -7  -5  249.28   15.70
   1  -8  -5  254.77   15.70
   5  -8  -5    7.10   13.90
   2  -9  -5   67.69   15.20
   3  -9  -5  205.18   16.40
   4  -9  -5   38.10   15.20
   6  -4  -4  788.02   16.80
  -3  -7  -4    2.30   10.80
   5  -2  -3   97.69    7.80
   9  -4  -3   38.80   12.90
   8  -2  -2   61.59    7.70
   3  -6  -5   78.89   12.40
   4  -6  -5   93.59   12.90
   1  -7  -5   54.29   12.10
   5  -7  -5   80.49   14.70
   5  -9  -5   47.50   15.30
   3 -10  -5    4.10   15.30
   4 -10  -5   88.19   16.10
  -2  -5  -4  478.05   11.30
   9  -7  -4    3.70   14.00
   9  -8  -4  129.59   16.50
   9  -9  -4   39.30   15.60
  10  -5  -3   88.29   13.50
  11  -8  -3   21.20   14.80
   1  -6  -5  409.96   14.80
   6  -7  -5  162.78   15.40
   0  -9  -5  123.19   15.40
   6  -9  -5    4.90   14.60
   1 -10  -5   75.29   16.00
   5 -10  -5   91.09   16.40
   2  -3  -4 1318.27   16.50
   4  -3  -4  793.72   14.80
  -1  -4  -4   69.09    7.50
   7  -4  -4   58.59   11.00
   8  -5  -4  112.29   13.00
  -3  -6  -4  513.05   13.20
   9  -6  -4  189.28   15.40
   9 -10  -4   56.99   15.60
   6  -2  -3  533.65   11.80
  11  -7  -3   17.00   15.00
  11  -9  -3   31.80   15.70
   3  -5  -5  546.55   15.90
   6  -6  -5   61.89   13.40
   7  -8  -5  146.09   15.80
   6 -10  -5   -0.90   14.80
   2 -11  -5   25.50   15.70
   4 -11  -5   81.89   16.00
   1  -3  -4  856.51   13.40
   5  -3  -4   69.59    9.30
  11  -6  -3   99.99   15.30
  10  -3  -2  745.83   15.30
   8  -1  -1  584.54    9.30
   2  -5  -5   26.80    7.70
   5  -5  -5  126.89   13.10
   7  -7  -5    2.40   14.20
  -1  -8  -5  276.77   15.50
  -1  -9  -5  166.68   15.60
   7  -9  -5  127.09   16.70
   1 -11  -5   27.50   15.60
   5 -11  -5   39.40   15.40
  10  -9  -4    0.90   17.20
   1  -5  -5  213.08   10.00
   7  -6  -5   53.29   13.50
   6 -11  -5   44.20   15.50
   6  -3  -4  154.28    8.70
   9  -5  -4  142.39   14.40
   7  -2  -3 1293.07   16.90
   9  -3  -3  133.49   11.10
  10  -4  -3  273.37   14.10
   9  -2  -2  820.62   13.90
   0  -5  -5  289.97   12.10
   6  -5  -5   60.69    9.50
  -1  -6  -5  420.16   13.90
   8  -7  -5   40.90   14.40
   8  -8  -5  101.99   15.30
   8  -9  -5   10.70   15.20
  -2  -4  -4  103.19    7.20
  -3  -5  -4   70.49    8.80
  10  -6  -4   56.89   14.90
  -1  -2  -3  194.08    6.00
  11  -5  -3   61.09   13.70
  12  -8  -3   12.50   17.40
   7  -1  -2  497.35    9.70
   2  -4  -5   94.09    9.90
   3  -4  -5   33.90    7.40
   5  -4  -5   14.90   10.20
   7  -5  -5  239.78   14.90
   8  -6  -5   47.20   13.50
  -2  -8  -5  245.98   14.40
   8 -10  -5   34.30   14.80
   7  -3  -4  167.68   11.20
   3  -1  -3 2896.81   18.90
  12  -7  -3  197.08   17.10
   3  -8  -6   80.89   14.40
   4  -8  -6    1.40   13.50
   1  -4  -5  174.98   10.40
   9  -8  -5    5.30   14.60
   4  -2  -4  158.28    8.90
  -1  -3  -4  797.32   12.60
  10  -5  -4   13.70   13.10
  11  -8  -4   12.30   14.90
   4  -1  -3  878.91   11.20
   8  -2  -3   93.69    9.00
  -3  -3  -3 1118.99   10.70
   2  -7  -6  162.88   14.60
   3  -7  -6   45.50   13.50
   4  -7  -6  292.87   17.30
   2  -8  -6   57.59   14.50
   5  -8  -6   10.00   14.40
   3  -9  -6    6.70   14.80
   4  -9  -6   -5.40   14.20
   5  -9  -6   29.30   14.10
  -1  -5  -5  277.77   11.70
  -2  -6  -5  221.78   13.00
   9  -7  -5    0.40   14.20
   9  -9  -5   77.09   14.80
   2  -2  -4  226.58    8.90
   5  -2  -4  639.94   13.30
   8  -3  -4  768.52   16.90
  11  -7  -4   27.90   15.00
   5  -1  -3  216.48    8.20
   6   0  -1  603.44    7.80
   3  -6  -6  274.57   15.30
   4  -6  -6   -2.10   12.50
   1  -7  -6   59.29   15.50
   5  -7  -6  123.49   12.20
   6  -8  -6  210.78   17.10
   1  -9  -6   97.49   15.50
   6  -9  -6    3.90   13.70
   2 -10  -6   -3.50   16.70
   4 -10  -6   -6.60   14.70
   7  -4  -5  128.79   12.40
   8  -5  -5  -10.70   12.20
   9  -6  -5  102.09   14.80
   1  -2  -4  799.12   12.20
   6  -2  -4  196.18   10.10
  11  -6  -4   -0.80   14.10
   1  -1  -3  505.45    8.30
   6  -1  -3  512.55   10.70
  10  -3  -3  588.74   15.40
  11  -4  -3    3.10   12.00
   8  -1  -2  237.68    8.20
   2  -6  -6   58.79   12.60
   5  -6  -6   46.20   13.40
   5 -10  -6    2.30   13.40
   3  -3  -5  653.93   14.50
   4  -3  -5   82.49    9.90
  10  -8  -5   19.60   16.40
   3  -5  -6   70.19   11.70
   4  -5  -6   71.49   12.20
   1  -6  -6   15.70   12.00
   6  -6  -6  128.39   14.70
   7  -7  -6   28.30   14.40
   0  -8  -6  112.69   14.90
   7  -8  -6    5.80   13.80
   1 -10  -6    7.20   14.70
   6 -10  -6   14.80   13.90
   2  -3  -5  153.68    9.80
   5  -3  -5  173.88   11.20
   9  -5  -5  190.78   14.90
  10  -7  -5   33.90   14.80
   7  -2  -4  609.54   14.10
  -3  -4  -4   26.90    5.80
  10  -4  -4  145.99   13.70
   9  -2  -3  225.08   10.70
   4   0  -2 1552.24   11.90
   2  -5  -6   44.60   11.50
   7  -6  -6   64.29   14.10
   1  -3  -5  669.83   13.40
   6  -3  -5  186.18   12.00
   8  -4  -5  185.08   13.60
  -2  -5  -5   14.20    8.40
   0  -2  -4   79.69    6.80
  -2  -3  -4 1378.66   13.90
  11  -5  -4  232.98   15.80
  12  -7  -4    5.60   16.20
   1  -5  -6  164.48   12.40
   6  -5  -6   28.50   12.90
   8  -7  -6   98.89   14.90
  -1  -8  -6   49.99   13.50
   8  -8  -6   -3.00   13.30
   8  -9  -6   17.10   14.40
  -3  -6  -5   73.49   11.10
   0  -1  -3 2638.34   15.60
   2   0  -2 9999.00   25.60
   4  -4  -6   86.19   11.50
   7  -5  -6   49.10   13.10
   8  -6  -6   19.10   13.50
  -1  -7  -6   43.10   12.50
   0  -3  -5  596.44   12.50
   9  -4  -5   -8.90   11.60
  12  -6  -4   19.70   14.10
  11  -3  -3  172.98   12.40
   6   0  -2 3778.22   19.50
   9  -1  -2  114.99    7.40
   3  -4  -6   98.49    9.20
   5  -4  -6   38.30   11.70
  -1  -6  -6    7.90   12.50
   9  -8  -6   24.20   13.60
   4  -2  -5   83.89    8.90
  11  -7  -5    0.70   13.70
   3  -1  -4  164.28    8.20
   4  -1  -4 1414.46   16.00
   5  -1  -4  281.07    9.60
  10  -3  -4  557.14   16.20
  11  -4  -4   42.40   12.60
   8  -1  -3  210.68    9.10
  10  -2  -3   28.70    9.10
   6  -4  -6  179.38   13.80
   8  -5  -6   12.90   12.70
   9  -7  -6    0.00   12.90
   2  -2  -5    1.90    7.20
   5  -2  -5  337.97   12.00
   8  -3  -5  282.07   13.50
  -2  -4  -5   84.99    7.90
  11  -6  -5   89.89   15.00
   6  -1  -4   61.99    7.60
  -1  -2  -4  712.33   10.50
   3  -7  -7   -7.60   12.80
   4  -7  -7   58.89   14.10
   5  -7  -7   25.40   13.70
   3  -8  -7   66.69   14.20
   4  -8  -7   -3.20   12.50
   5  -8  -7   17.10   13.50
   4  -9  -7    6.60   13.20
   5  -9  -7   11.30   12.90
   1  -4  -6   15.10    9.40
   7  -4  -6    5.40   11.40
   9  -6  -6   27.70   13.60
  -2  -7  -6  133.09   14.40
   6  -2  -5   13.00    9.00
  -1  -3  -5  573.04   12.40
  -3  -5  -5  484.35   11.50
   9  -2  -4  189.48   11.20
   3  -6  -7   -4.80   12.40
   4  -6  -7   -0.60   12.50
   5  -6  -7   60.09   13.20
   2  -7  -7   67.99   14.00
   6  -7  -7   13.80   13.40
   6  -8  -7   -2.20   12.90
   2  -9  -7   36.30   14.00
  -1  -5  -6  166.38   11.40
   1  -2  -5 1000.70   14.40
  10  -4  -5  127.39   13.60
  11  -5  -5   -1.70   13.10
   1  -1  -4 1970.20   16.40
   7  -1  -4  305.17   10.50
   4   0  -3 1524.25   13.70
  -1  -1  -3  482.15    7.00
  -4  -3  -3  774.42    7.80
   2  -6  -7   85.49   13.20
   1  -7  -7  -10.40   12.40
   7  -7  -7   31.90   12.70
   1  -8  -7   33.20   13.70
   1  -9  -7    6.80   13.30
   2  -3  -6   99.99   10.00
   3  -3  -6   22.90    7.20
   5  -3  -6  112.89   11.20
   0  -4  -6  427.76   13.20
   8  -4  -6    2.90   11.50
   9  -5  -6   18.90   12.90
  -2  -6  -6   50.09   10.60
  10  -7  -6   39.70   13.00
   7  -2  -5  594.54   13.60
  -3  -3  -4  336.07    7.50
   2   0  -3 7141.49   25.50
   9  -1  -3  347.07   10.50
   3  -5  -7   62.19   12.10
   4  -5  -7   89.59   12.90
   5  -5  -7   11.30   12.10
   7  -6  -7   34.80   12.70
   6  -3  -6    1.50    7.50
  11  -3  -4   56.69   11.60
   6   0  -3  284.17    8.10
   4  -2   2   69.39    4.60
  -2 -12   2   41.60   13.00
   5  -6   3  578.34   12.20
   5  -5   6   97.09   12.40
   5  -6   6   57.19   11.10
   4  -7   7   83.89   13.40
   2  -6   0   34.60    6.10
  -2 -10   0    6.40    9.80
   3  -7   1   96.19    8.30
   4  -1   3 1023.70    9.70
   5  -4   3  308.07    8.00
   5  -5   3  234.08    8.20
   4  -8   3  765.82   17.30
   1 -11   3   26.30   12.50
  -1 -12   3  269.37   15.80
   5  -3   4  110.29    8.30
   5  -6   4  125.19   10.50
   5  -3   5  250.77   10.50
   5  -6   5  494.25   15.00
   4  -8   6    2.00   12.60
   1 -11   6   -1.00   12.30
   3  -7   8   33.00   13.30
  -2  -8  -1  908.11   12.50
   2  -3   0 5613.34   19.70
   3  -2   1  202.08    5.00
  -2 -11   1  241.38   14.20
   4  -6   2  632.34   12.80
  -3 -12   2  356.66   16.40
   3  -9   3 1150.78   21.10
   2 -10   3  367.06   15.60
   5  -4   4  177.68    9.00
   5  -5   4 1092.29   16.70
   4  -8   4   95.29   11.90
   1 -11   4   45.20   13.60
  -1 -12   4   50.79   13.60
   5  -4   5   19.30    8.40
   4  -8   5  462.85   16.20
   1 -11   5   19.70   12.90
   3  -9   6    9.60   12.80
   2 -10   6  -12.10   12.80
   4  -6   7   10.10   12.10
   0  -5  -1  794.72    8.80
  -1  -7  -1   43.10    5.90
   2  -4   0 2203.58   14.30
   2  -5   0 4017.40   21.30
   3  -6   1  290.57    9.30
   2  -8   1 1019.30   16.50
   4  -3   2 1482.15   13.40
   3  -8   2  776.52   16.30
   1 -10   2  228.48   13.80
  -2 -12   3  164.98   15.10
   3  -9   4    4.30   11.60
   2 -10   4  145.79   13.90
   3  -9   5  268.27   15.00
   2 -10   5   51.49   12.70
   4  -5   7  168.88   14.70
   2  -9   7  101.39   15.80
   1 -10   7   17.80   12.90
   2  -8   8   21.30   13.60
   1  -7   0   13.70    6.60
  -1  -9   0  674.63   14.20
  -3 -11   1    4.50   12.20
   4  -4   2   39.40    6.20
   4  -5   2   15.40    6.80
   2  -9   2  400.96   14.20
  -1 -11   2    4.70   12.60
   4  -7   3  970.70   16.30
   0 -11   3  916.01   21.10
   0  -8   0 1424.66   17.10
   3  -3   1 2823.42   16.00
   3  -5   1 6721.43   29.80
  -1 -10   1  273.97   13.10
  -3 -12   3   20.40   13.50
   4  -1   4 1472.55   12.00
   4  -7   4 1199.58   19.90
   4  -7   5  336.87   14.30
   0 -11   5  124.29   13.90
   3  -7   2   23.20    8.10
   4  -6   3  237.18   10.50
   1 -10   3  166.18   13.60
  -4 -12   3    9.10   15.30
  -3 -12   4  184.88   16.50
   4  -6   6   -0.40   10.60
   3  -8   6  134.29   13.40
   2  -9   6   29.20   12.60
   1 -10   6    3.50   12.70
   3  -7   7   -0.40   12.60
   2  -7   8  112.99   14.50
  -1  -6  -1 1500.95   12.50
  -2  -7  -1  829.32   11.20
  -2  -9   0  430.36   13.10
   2  -7   1  895.91   13.40
   0  -9   1   85.09   10.00
   0 -10   2  441.46   15.60
  -2 -11   2  591.04   17.90
   2  -9   3  212.98   13.10
  -1 -11   3   31.30   12.90
   4  -6   4   62.59    9.40
   3  -8   4  223.98   13.20
   1 -10   4   69.39   12.90
   4  -6   5  105.99   10.90
   3  -8   5  114.89   12.80
   4  -5   6  129.29   11.20
  -1 -11   6   -8.70   12.30
   2  -8   7  147.29   14.90
   1  -9   7   38.20   15.00
   1  -8   8    5.60   13.10
   1  -6   0  212.08    7.40
   1  -8   1  357.16   11.50
  -2 -10   1  445.96   15.60
   2  -8   2  390.46   12.70
   1  -9   2  480.95   14.80
   4  -3   3  920.81   11.50
   4  -4   3 1572.74   15.80
   4  -5   3   51.79    5.90
  -1 -11   4   32.00   12.70
  -4 -12   4   19.00   13.70
   2  -9   5   51.59   12.60
  -1 -11   5   18.30   12.80
   4  -3   6  118.49    9.10
   4  -4   6  133.59   10.30
   3  -6   7    7.30   12.10
   2  -6   8   17.50   14.50
  -1  -8   0  686.63   13.30
  -3 -11   2   61.39   12.90
   3  -7   3   13.20    8.70
   4  -2   4  171.08    6.50
   4  -5   4   75.79    8.40
   4  -2   5  119.79    7.00
   4  -5   5   43.40    9.40
   3  -7   6   70.89   12.30
   0 -10   6  229.08   15.20
  -2 -11   6   60.19   12.50
   1  -5   0 5885.31   24.00
   2  -6   1  581.24   10.80
  -1 -10   2  226.18   13.30
   4  -4   4  332.27    9.80
   4  -3   5  114.29    7.70
   4  -4   5  240.98   10.00
   3  -7   5   44.00   10.80
   2  -8   6   98.29   13.10
   1  -9   6  109.29   13.20
   3  -5   7   93.49   11.60
  -1  -5  -1  119.39    4.50
  -3  -9   0  244.78   10.40
  -3 -10   1  576.44   15.40
   3  -5   2  564.94   10.50
  -4 -11   2  435.46   16.00
   1  -9   3  657.83   16.80
   0 -10   4   75.09   12.90
  -2 -11   4  205.78   14.50
  -2 -11   5   45.80   13.10
   3  -4   7    6.70   10.10
   0  -9   7   52.59   13.00
   1  -7   8   -0.90   11.90
   0  -8   8   19.40   12.90
   1  -4   0   -4.10    3.50
   2  -5   1  342.77    8.20
   1  -7   1   47.80    6.90
   3  -2   2 6526.45   21.80
   2  -7   2  681.03   13.30
  -5 -11   2   20.70   14.00
   3  -6   3  119.89    8.60
  -3 -11   3   19.30   12.50
   2  -8   4  233.58   12.70
   1  -9   4  196.58   13.00
   2  -8   5  350.26   14.50
   1  -9   5  273.07   14.40
  -1 -10   6    9.40   11.90
   1  -8   7   54.89   12.40
  -2 -10   7   -1.50   12.30
  -2  -6  -1  531.55    7.60
   1  -3   0  770.92    7.10
  -4 -10   1  173.38   13.50
   3  -3   2  614.74    8.50
   3  -4   2   99.99    5.00
   1  -8   2 1135.29   17.20
  -1 -10   3  131.09   12.50
  -3 -11   4    7.70   11.70
  -3 -11   5   18.60   12.50
   0  -6   0 2569.44   17.20
  -2  -8   0  781.52   12.60
   2  -4   1 3627.34   18.40
  -4 -11   3  312.87   15.40
   3  -6   4  514.95   11.60
  -1 -10   4   63.69   12.20
  -1 -10   5  106.99   13.20
   3  -5   6   99.59   10.30
   2  -7   6  237.58   13.40
   2  -6   7  141.49   12.70
   1  -6   8   10.70   12.10
  -1  -7   0   15.90    5.80
   2  -3   1 1662.33   11.20
  -2  -9   1  127.59   10.00
   2  -6   2  170.88    8.00
   3  -1   3 2844.92   13.60
   3  -5   3 1884.51   17.70
   0  -9   3  133.99   11.20
  -4 -11   5  108.49   13.40
   3  -4   6  173.28    9.80
   1  -8   6   75.09   11.90
   1  -7   7    2.50   11.40
  -1  -9   7   36.90   11.80
   1  -6   1 1453.25   14.40
  -1  -9   2  471.95   13.50
  -3 -10   2  591.54   15.60
  -2 -10   3  385.26   14.50
  -5 -11   3   25.80   12.30
   3  -5   4   88.39    7.80
   3  -5   5  709.63   13.90
   2  -7   5  263.07   12.10
   1  -8   5  331.87   13.80
  -5 -11   5   48.90   13.70
   3  -2   6   44.80    6.80
   3  -3   6   38.80    7.50
   1  -5   8   29.50   11.50
  -1  -6   9   10.40   12.90
  -1  -8   1  366.36   10.40
   1  -7   2  126.89    8.00
   0  -8   2 1776.02   19.90
   3  -4   3  683.63   10.50
  -6 -11   3  308.07   14.90
  -2 -10   4  164.08   13.10
  -5 -11   4   20.60   12.80
   3  -1   5 1371.06   11.70
  -2 -10   5   58.99   12.30
   2  -6   6   80.29   10.30
  -3  -8   0 1509.15   15.80
   0  -7   1 4973.10   27.10
  -3  -9   1 3183.68   25.60
  -4 -10   2   12.90   11.60
   3  -2   3  770.62    8.70
   3  -3   3 1219.48   11.80
   2  -6   3  211.68    8.80
   3  -1   4  166.68    5.00
   3  -4   4   30.30    6.00
  -7 -11   4   24.90   13.70
  -6 -11   4  102.59   13.30
  -1  -9   6  110.59   12.40
  -3 -10   6   85.99   12.20
   2  -4   7   19.10    9.20
  -2  -9   7   85.89   12.30
   0  -6   8   23.70   11.30
  -2  -8   8   24.90   11.80
  -2  -5  -1  291.57    5.00
  -3  -6  -1  262.37    6.20
  -1  -9   3  641.34   15.40
  -3 -10   3   -6.70   10.50
   3  -3   4  362.06    8.20
   3  -2   5  198.38    6.90
   3  -3   5  793.92   11.80
  -3 -10   5    2.50   11.00
   1  -7   6   71.39   10.80
   0  -8   6  153.48   12.60
   2  -3   7   -6.40    8.00
  -1  -8   7   54.09   12.00
  -1  -7   8    2.90   11.50
  -2  -6   9    6.40   13.20
  -2  -7   0 1769.22   15.10
   1  -5   1  183.98    6.20
  -2  -9   2  391.56   12.50
  -5 -10   2   33.30   11.90
   1  -7   3  249.38    9.80
   3  -2   4 1044.30   10.60
   2  -6   4   95.59    6.70
  -1  -9   4  176.98   11.80
  -3 -10   4  228.48   13.30
  -4 -10   6   13.70   11.40
   0  -7   7  105.89   12.10
  -3  -9   7   23.80   11.30
  -4  -8   0 1164.18   14.40
   2  -4   2  758.62    9.50
   1  -7   4   47.80    8.60
   1  -7   5   61.99    9.30
  -2  -9   6   40.40   11.20
  -5 -10   6    8.70   10.60
  -3  -8   8   15.40   10.90
   0  -4   0 7416.86   21.20
   1  -6   2  908.01   11.60
  -1  -8   2 1093.89   15.80
  -6 -10   2  647.74   15.70
   2  -5   3  183.08    7.50
  -2  -9   3  209.08   11.30
  -4 -10   4   19.20   11.10
   2  -5   5   33.30    7.50
  -4 -10   5  129.99   12.30
   2  -4   6   54.29    8.00
   1  -6   6   33.60    9.40
   1  -5   7   15.20    9.60
  -4  -9   7    5.70   10.40
  -2  -9   5   63.49    8.60
  -1  -8   6   61.29    8.50
   0   0   0    0.00    0.00

_computing_structure_solution     'SHELXT 2018/2 (Sheldrick, 2018)'
;
_shelx_hkl_checksum              94871
_olex2_submission_special_instructions 'No special instructions were received'
####################################################################### 
# 
# This file contains crystal structure data downloaded from the 
# Cambridge Structural Database (CSD) hosted by the Cambridge 
# Crystallographic Data Centre (CCDC).
# 
# Full information about CCDC data access policies and citation 
# guidelines are available at http://www.ccdc.cam.ac.uk/access/V1 
# 
# Audit and citation data items may have been added by the CCDC. 
# Please retain this information to preserve the provenance of 
# this file and to allow appropriate attribution of the data. 
# 
#######################################################################

data_awi-51-1ster
_database_code_depnum_ccdc_archive 'CCDC 2312147'
loop_
_audit_author_name
_audit_author_address
'Andreas Eichhoefer'
;Karlsruher Institut fuer Technologie (KIT)
Germany
;
_audit_update_record             
;
2023-12-05 deposited with the CCDC.	2024-08-12 downloaded from the CCDC.
;
_audit_creation_date             2023-11-13
_audit_creation_method           
;
Olex2 1.5
(compiled 2023.08.24 svn.re1ec1418 for OlexSys, GUI svn.r6817)
;
_shelx_SHELXL_version_number     2018/3
_chemical_name_common            ?
_chemical_name_systematic        ?
_chemical_formula_moiety         'C28 H22 N2 O2'
_chemical_formula_sum            'C28 H22 N2 O2'
_chemical_formula_weight         418.47
_chemical_melting_point          ?
loop_
_atom_type_symbol
_atom_type_description
_atom_type_scat_dispersion_real
_atom_type_scat_dispersion_imag
_atom_type_scat_source
C C 0.0033 0.0016 'International Tables Vol C Tables 4.2.6.8 and 6.1.1.4'
H H 0.0000 0.0000 'International Tables Vol C Tables 4.2.6.8 and 6.1.1.4'
N N 0.0061 0.0033 'International Tables Vol C Tables 4.2.6.8 and 6.1.1.4'
O O 0.0106 0.0060 'International Tables Vol C Tables 4.2.6.8 and 6.1.1.4'

_shelx_space_group_comment       
;
The symmetry employed for this shelxl refinement is uniquely defined
by the following loop, which should always be used as a source of
symmetry information in preference to the above space-group names.
They are only intended as comments.
;
_space_group_crystal_system      triclinic
_space_group_IT_number           2
_space_group_name_H-M_alt        'P -1'
_space_group_name_Hall           '-P 1'
loop_
_space_group_symop_operation_xyz
'x, y, z'
'-x, -y, -z'

_cell_length_a                   9.9945(16)
_cell_length_b                   10.1084(12)
_cell_length_c                   11.4916(15)
_cell_angle_alpha                82.539(10)
_cell_angle_beta                 73.454(11)
_cell_angle_gamma                76.360(11)
_cell_volume                     1079.1(3)
_cell_formula_units_Z            2
_cell_measurement_reflns_used    5367
_cell_measurement_temperature    180
_cell_measurement_theta_max      32.09
_cell_measurement_theta_min      1.85
_shelx_estimated_absorpt_T_max   0.985
_shelx_estimated_absorpt_T_min   0.982
_exptl_absorpt_coefficient_mu    0.082
_exptl_absorpt_correction_T_max  1.0000
_exptl_absorpt_correction_T_min  1.0000
_exptl_absorpt_correction_type   multi-scan
_exptl_absorpt_process_details   
;
STOE LANA, absorption correction by scaling of reflection intensities.
J. Koziskova, F. Hahn, J. Richter, J. Kozisek, "Comparison of different
absorption corrections on the model structure of tetrakis(\m~2~-acetato)-
diaqua-di-copper(II)", Acta Chimica Slovaca, vol. 9, no. 2, 2016, pp. 136 - 140.
;
_exptl_absorpt_special_details   ?
_exptl_crystal_colour            colourless
_exptl_crystal_colour_primary    colourless
_exptl_crystal_density_diffrn    1.288
_exptl_crystal_density_meas      ?
_exptl_crystal_density_method    'not measured'
_exptl_crystal_description       block
_exptl_crystal_F_000             440
_exptl_crystal_size_max          0.22
_exptl_crystal_size_mid          0.2
_exptl_crystal_size_min          0.18
_exptl_transmission_factor_max   ?
_exptl_transmission_factor_min   ?
_diffrn_reflns_av_R_equivalents  0.1187
_diffrn_reflns_av_unetI/netI     0.1396
_diffrn_reflns_Laue_measured_fraction_full 0.988
_diffrn_reflns_Laue_measured_fraction_max 0.987
_diffrn_reflns_limit_h_max       12
_diffrn_reflns_limit_h_min       -12
_diffrn_reflns_limit_k_max       9
_diffrn_reflns_limit_k_min       -12
_diffrn_reflns_limit_l_max       14
_diffrn_reflns_limit_l_min       -14
_diffrn_reflns_number            8450
_diffrn_reflns_point_group_measured_fraction_full 0.988
_diffrn_reflns_point_group_measured_fraction_max 0.987
_diffrn_reflns_theta_full        25.242
_diffrn_reflns_theta_max         26.000
_diffrn_reflns_theta_min         1.853
_diffrn_ambient_temperature      180
_diffrn_detector                 Pilatus300K
_diffrn_detector_area_resol_mean 5.81
_diffrn_detector_type            'DECTRIS PILATUS 300K'
_diffrn_measured_fraction_theta_full 0.988
_diffrn_measured_fraction_theta_max 0.987
_diffrn_measurement_details      '667 frames, detector distance = 60 mm'
_diffrn_measurement_device       'Eulerian 4-circle diffractometer'
_diffrn_measurement_device_type  'Stoe StadiVari'
_diffrn_measurement_method       'rotation method, \w scans'
_diffrn_radiation_collimation    '0.6 mm diameter'
_diffrn_radiation_monochromator  'Graded multilayer mirror'
_diffrn_radiation_polarisn_norm  0
_diffrn_radiation_probe          x-ray
_diffrn_radiation_type           'Mo K\a'
_diffrn_radiation_wavelength     0.71073
_diffrn_source                   'Mo GeniX 3D HF'
_diffrn_source_current           1.000
_diffrn_source_power             0.050
_diffrn_source_target            Mo
_diffrn_source_type              'microfocus sealed X-ray tube'
_diffrn_source_voltage           50
_reflns_Friedel_coverage         0.000
_reflns_Friedel_fraction_full    .
_reflns_Friedel_fraction_max     .
_reflns_number_gt                2078
_reflns_number_total             4194
_reflns_special_details          
;
 Reflections were merged by SHELXL according to the crystal
 class for the calculation of statistics and refinement.
 
 _reflns_Friedel_fraction is defined as the number of unique
 Friedel pairs measured divided by the number that would be
 possible theoretically, ignoring centric projections and
 systematic absences.
;
_reflns_threshold_expression     'I > 2\s(I)'
_computing_cell_refinement       'X-Area Recipe 1.37.0.0 (STOE, 2021)'
_computing_data_collection       'X-Area Pilatus3_SV 1.31.186.0 (STOE, 2022)'
_computing_data_reduction        
;
X-Area Integrate 2.5.3.0 (STOE, 2021)
X-Area LANA 2.7.5.0 (STOE, 2022)
;
_computing_molecular_graphics    'Olex2 1.5 (Dolomanov et al., 2009)'
_computing_publication_material  'Olex2 1.5 (Dolomanov et al., 2009)'
_computing_structure_refinement  'SHELXL 2018/3 (Sheldrick, 2015)'
_computing_structure_solution    'SHELXT 2018/2 (Sheldrick, 2018)'
_refine_diff_density_max         0.548
_refine_diff_density_min         -0.734
_refine_diff_density_rms         0.125
_refine_ls_extinction_coef       .
_refine_ls_extinction_method     none
_refine_ls_goodness_of_fit_ref   0.973
_refine_ls_hydrogen_treatment    constr
_refine_ls_matrix_type           full
_refine_ls_number_parameters     290
_refine_ls_number_reflns         4194
_refine_ls_number_restraints     0
_refine_ls_R_factor_all          0.1826
_refine_ls_R_factor_gt           0.1171
_refine_ls_restrained_S_all      0.973
_refine_ls_shift/su_max          0.001
_refine_ls_shift/su_mean         0.000
_refine_ls_structure_factor_coef Fsqd
_refine_ls_weighting_details     
'w=1/[\s^2^(Fo^2^)+(0.2000P)^2^] where P=(Fo^2^+2Fc^2^)/3'
_refine_ls_weighting_scheme      calc
_refine_ls_wR_factor_gt          0.2769
_refine_ls_wR_factor_ref         0.3287
_refine_special_details          ?
_olex2_refinement_description    
;
1. Fixed Uiso
 At 1.2 times of:
  All C(H) groups
 At 1.5 times of:
  All C(H,H,H) groups
2.a Aromatic/amide H refined with riding coordinates:
 C4(H4), C5(H5), C7(H7), C8(H8), C11(H11), C12(H12), C13(H13), C15(H15),
 C17(H17), C18(H18), C19(H19), C20(H20), C21(H21), C22(H22), C24(H24), C25(H25),
  C26(H26), C27(H27), C28(H28)
2.b Idealised Me refined as rotating group:
 C1(H1A,H1B,H1C)
;
_atom_sites_solution_hydrogens   geom
_atom_sites_solution_primary     dual
_atom_sites_solution_secondary   ?
loop_
_atom_site_label
_atom_site_type_symbol
_atom_site_fract_x
_atom_site_fract_y
_atom_site_fract_z
_atom_site_U_iso_or_equiv
_atom_site_adp_type
_atom_site_occupancy
_atom_site_site_symmetry_order
_atom_site_calc_flag
_atom_site_refinement_flags_posn
_atom_site_refinement_flags_adp
_atom_site_refinement_flags_occupancy
_atom_site_disorder_assembly
_atom_site_disorder_group
O1 O 0.3208(3) 0.6759(3) -0.0045(3) 0.0498(9) Uani 1 1 d . . . . .
O2 O 0.3597(4) 0.8877(3) -0.0424(3) 0.0687(11) Uani 1 1 d . . . . .
N1 N 0.3324(4) 0.9518(3) 0.6316(3) 0.0439(9) Uani 1 1 d . . . . .
N2 N 0.8935(4) 0.4135(3) 0.3480(3) 0.0458(10) Uani 1 1 d . . . . .
C1 C 0.2531(5) 0.7000(5) -0.1039(4) 0.0528(13) Uani 1 1 d . . . . .
H1A H 0.318185 0.731338 -0.177969 0.079 Uiso 1 1 calc R U . . .
H1B H 0.165069 0.769861 -0.083095 0.079 Uiso 1 1 calc R U . . .
H1C H 0.230320 0.615119 -0.117512 0.079 Uiso 1 1 calc R U . . .
C2 C 0.3675(5) 0.7815(4) 0.0174(4) 0.0411(10) Uani 1 1 d . . . . .
C3 C 0.4275(5) 0.7539(4) 0.1253(3) 0.0376(10) Uani 1 1 d . . . . .
C4 C 0.4567(5) 0.8618(4) 0.1684(4) 0.0431(11) Uani 1 1 d . . . . .
H4 H 0.441787 0.949953 0.127795 0.052 Uiso 1 1 calc R U . . .
C5 C 0.5080(5) 0.8423(4) 0.2708(4) 0.0396(10) Uani 1 1 d . . . . .
H5 H 0.527219 0.917711 0.300004 0.047 Uiso 1 1 calc R U . . .
C6 C 0.5316(4) 0.7145(4) 0.3315(3) 0.0364(10) Uani 1 1 d . . . . .
C7 C 0.5015(5) 0.6053(4) 0.2869(4) 0.0400(10) Uani 1 1 d . . . . .
H7 H 0.516855 0.516925 0.326995 0.048 Uiso 1 1 calc R U . . .
C8 C 0.4494(5) 0.6250(4) 0.1846(4) 0.0411(11) Uani 1 1 d . . . . .
H8 H 0.428827 0.550484 0.155212 0.049 Uiso 1 1 calc R U . . .
C9 C 0.5880(5) 0.6945(4) 0.4405(3) 0.0379(10) Uani 1 1 d . . . . .
C10 C 0.5161(5) 0.7698(4) 0.5432(3) 0.0400(11) Uani 1 1 d . . . . .
C11 C 0.5723(5) 0.7536(4) 0.6435(4) 0.0414(11) Uani 1 1 d . . . . .
H11 H 0.523105 0.806365 0.711501 0.050 Uiso 1 1 calc R U . . .
C12 C 0.6994(5) 0.6614(4) 0.6451(4) 0.0445(11) Uani 1 1 d . . . . .
H12 H 0.736492 0.650746 0.714008 0.053 Uiso 1 1 calc R U . . .
C13 C 0.7714(5) 0.5851(4) 0.5457(4) 0.0457(11) Uani 1 1 d . . . . .
H13 H 0.857825 0.521470 0.546860 0.055 Uiso 1 1 calc R U . . .
C14 C 0.7178(5) 0.6010(4) 0.4434(4) 0.0408(11) Uani 1 1 d . . . . .
C15 C 0.3754(5) 0.8650(4) 0.5518(3) 0.0415(11) Uani 1 1 d . . . . .
H15 H 0.319365 0.860663 0.498684 0.050 Uiso 1 1 calc R U . . .
C16 C 0.1991(5) 1.0440(4) 0.6474(4) 0.0410(11) Uani 1 1 d . . . . .
C17 C 0.1293(5) 1.0939(4) 0.5563(4) 0.0496(12) Uani 1 1 d . . . . .
H17 H 0.168939 1.062735 0.476719 0.060 Uiso 1 1 calc R U . . .
C18 C 0.0029(6) 1.1886(5) 0.5826(5) 0.0581(13) Uani 1 1 d . . . . .
H18 H -0.043889 1.222179 0.520096 0.070 Uiso 1 1 calc R U . . .
C19 C -0.0583(6) 1.2364(5) 0.6974(5) 0.0630(15) Uani 1 1 d . . . . .
H19 H -0.145964 1.301426 0.714114 0.076 Uiso 1 1 calc R U . . .
C20 C 0.0127(6) 1.1862(5) 0.7886(4) 0.0599(14) Uani 1 1 d . . . . .
H20 H -0.027627 1.217471 0.868086 0.072 Uiso 1 1 calc R U . . .
C21 C 0.1403(5) 1.0919(4) 0.7640(4) 0.0492(12) Uani 1 1 d . . . . .
H21 H 0.188096 1.059678 0.825965 0.059 Uiso 1 1 calc R U . . .
C22 C 0.8063(5) 0.5261(4) 0.3365(4) 0.0431(11) Uani 1 1 d . . . . .
H22 H 0.798304 0.562169 0.257680 0.052 Uiso 1 1 calc R U . . .
C23 C 0.9897(5) 0.3511(4) 0.2452(4) 0.0419(11) Uani 1 1 d . . . . .
C24 C 1.0641(5) 0.4235(4) 0.1459(4) 0.0482(12) Uani 1 1 d . . . . .
H24 H 1.045698 0.520264 0.142912 0.058 Uiso 1 1 calc R U . . .
C25 C 1.1647(6) 0.3545(5) 0.0518(4) 0.0594(14) Uani 1 1 d . . . . .
H25 H 1.214052 0.404438 -0.016134 0.071 Uiso 1 1 calc R U . . .
C26 C 1.1941(6) 0.2131(5) 0.0557(4) 0.0569(13) Uani 1 1 d . . . . .
H26 H 1.264430 0.165849 -0.008412 0.068 Uiso 1 1 calc R U . . .
C27 C 1.1201(5) 0.1423(5) 0.1536(4) 0.0551(13) Uani 1 1 d . . . . .
H27 H 1.137121 0.045649 0.155529 0.066 Uiso 1 1 calc R U . . .
C28 C 1.0217(5) 0.2097(4) 0.2487(4) 0.0502(12) Uani 1 1 d . . . . .
H28 H 0.975243 0.158923 0.317570 0.060 Uiso 1 1 calc R U . . .

loop_
_atom_site_aniso_label
_atom_site_aniso_U_11
_atom_site_aniso_U_22
_atom_site_aniso_U_33
_atom_site_aniso_U_23
_atom_site_aniso_U_13
_atom_site_aniso_U_12
O1 0.082(2) 0.0511(17) 0.0241(15) 0.0062(13) -0.0245(16) -0.0208(16)
O2 0.133(3) 0.0556(19) 0.0371(19) 0.0217(15) -0.049(2) -0.038(2)
N1 0.065(3) 0.0384(18) 0.0238(18) -0.0016(15) -0.0077(18) -0.0071(18)
N2 0.064(3) 0.0422(19) 0.0255(19) 0.0020(15) -0.0112(18) -0.0032(18)
C1 0.079(4) 0.065(3) 0.025(2) 0.005(2) -0.025(2) -0.024(3)
C2 0.056(3) 0.045(2) 0.021(2) -0.0003(17) -0.0069(19) -0.012(2)
C3 0.055(3) 0.041(2) 0.0152(19) 0.0019(16) -0.0073(18) -0.011(2)
C4 0.066(3) 0.044(2) 0.022(2) 0.0050(17) -0.016(2) -0.016(2)
C5 0.059(3) 0.039(2) 0.024(2) 0.0029(17) -0.016(2) -0.014(2)
C6 0.049(3) 0.043(2) 0.0157(18) 0.0000(16) -0.0059(18) -0.0109(19)
C7 0.055(3) 0.038(2) 0.024(2) 0.0047(17) -0.011(2) -0.0066(19)
C8 0.062(3) 0.040(2) 0.023(2) 0.0025(17) -0.013(2) -0.014(2)
C9 0.057(3) 0.036(2) 0.021(2) 0.0047(16) -0.0093(19) -0.016(2)
C10 0.061(3) 0.041(2) 0.018(2) 0.0048(16) -0.0074(19) -0.017(2)
C11 0.061(3) 0.044(2) 0.0168(19) 0.0051(17) -0.0063(19) -0.016(2)
C12 0.067(3) 0.050(2) 0.018(2) 0.0068(18) -0.017(2) -0.013(2)
C13 0.060(3) 0.047(2) 0.028(2) 0.0062(19) -0.014(2) -0.011(2)
C14 0.061(3) 0.039(2) 0.023(2) 0.0051(17) -0.012(2) -0.014(2)
C15 0.063(3) 0.047(2) 0.0141(19) 0.0067(17) -0.0126(19) -0.012(2)
C16 0.056(3) 0.038(2) 0.025(2) 0.0002(17) -0.001(2) -0.016(2)
C17 0.078(4) 0.049(2) 0.021(2) 0.0038(19) -0.012(2) -0.016(3)
C18 0.073(4) 0.056(3) 0.041(3) 0.008(2) -0.016(3) -0.010(3)
C19 0.064(3) 0.054(3) 0.052(3) 0.004(2) 0.005(3) -0.003(3)
C20 0.083(4) 0.061(3) 0.029(2) -0.001(2) 0.001(3) -0.019(3)
C21 0.067(3) 0.047(2) 0.029(2) -0.0030(19) -0.009(2) -0.008(2)
C22 0.061(3) 0.046(2) 0.023(2) 0.0041(18) -0.012(2) -0.013(2)
C23 0.054(3) 0.047(2) 0.025(2) -0.0002(18) -0.012(2) -0.010(2)
C24 0.066(3) 0.049(2) 0.027(2) 0.0058(19) -0.014(2) -0.009(2)
C25 0.082(4) 0.062(3) 0.028(2) 0.008(2) -0.009(3) -0.015(3)
C26 0.074(4) 0.062(3) 0.031(3) -0.006(2) -0.012(2) -0.010(3)
C27 0.073(4) 0.047(3) 0.045(3) -0.009(2) -0.013(3) -0.013(2)
C28 0.065(3) 0.051(3) 0.032(2) 0.001(2) -0.008(2) -0.014(2)

_geom_special_details            
;
 All esds (except the esd in the dihedral angle between two l.s. planes)
 are estimated using the full covariance matrix.  The cell esds are taken
 into account individually in the estimation of esds in distances, angles
 and torsion angles; correlations between esds in cell parameters are only
 used when they are defined by crystal symmetry.  An approximate (isotropic)
 treatment of cell esds is used for estimating esds involving l.s. planes.
;
loop_
_geom_bond_atom_site_label_1
_geom_bond_atom_site_label_2
_geom_bond_distance
_geom_bond_site_symmetry_2
_geom_bond_publ_flag
O1 C1 1.453(5) . ?
O1 C2 1.339(5) . ?
O2 C2 1.196(5) . ?
N1 C15 1.265(5) . ?
N1 C16 1.414(6) . ?
N2 C22 1.277(5) . ?
N2 C23 1.406(5) . ?
C1 H1A 0.9800 . ?
C1 H1B 0.9800 . ?
C1 H1C 0.9800 . ?
C2 C3 1.494(6) . ?
C3 C4 1.376(5) . ?
C3 C8 1.389(5) . ?
C4 H4 0.9500 . ?
C4 C5 1.387(6) . ?
C5 H5 0.9500 . ?
C5 C6 1.388(5) . ?
C6 C7 1.401(5) . ?
C6 C9 1.487(6) . ?
C7 H7 0.9500 . ?
C7 C8 1.390(6) . ?
C8 H8 0.9500 . ?
C9 C10 1.407(5) . ?
C9 C14 1.420(6) . ?
C10 C11 1.395(6) . ?
C10 C15 1.490(6) . ?
C11 H11 0.9500 . ?
C11 C12 1.391(6) . ?
C12 H12 0.9500 . ?
C12 C13 1.384(6) . ?
C13 H13 0.9500 . ?
C13 C14 1.401(6) . ?
C14 C22 1.474(6) . ?
C15 H15 0.9500 . ?
C16 C17 1.396(6) . ?
C16 C21 1.400(6) . ?
C17 H17 0.9500 . ?
C17 C18 1.376(6) . ?
C18 H18 0.9500 . ?
C18 C19 1.383(7) . ?
C19 H19 0.9500 . ?
C19 C20 1.405(7) . ?
C20 H20 0.9500 . ?
C20 C21 1.380(7) . ?
C21 H21 0.9500 . ?
C22 H22 0.9500 . ?
C23 C24 1.395(6) . ?
C23 C28 1.387(6) . ?
C24 H24 0.9500 . ?
C24 C25 1.382(6) . ?
C25 H25 0.9500 . ?
C25 C26 1.387(6) . ?
C26 H26 0.9500 . ?
C26 C27 1.376(7) . ?
C27 H27 0.9500 . ?
C27 C28 1.375(6) . ?
C28 H28 0.9500 . ?

loop_
_geom_angle_atom_site_label_1
_geom_angle_atom_site_label_2
_geom_angle_atom_site_label_3
_geom_angle
_geom_angle_site_symmetry_1
_geom_angle_site_symmetry_3
_geom_angle_publ_flag
C2 O1 C1 115.5(3) . . ?
C15 N1 C16 122.0(4) . . ?
C22 N2 C23 120.8(4) . . ?
O1 C1 H1A 109.5 . . ?
O1 C1 H1B 109.5 . . ?
O1 C1 H1C 109.5 . . ?
H1A C1 H1B 109.5 . . ?
H1A C1 H1C 109.5 . . ?
H1B C1 H1C 109.5 . . ?
O1 C2 C3 113.1(4) . . ?
O2 C2 O1 123.2(4) . . ?
O2 C2 C3 123.6(4) . . ?
C4 C3 C2 118.0(4) . . ?
C4 C3 C8 120.0(4) . . ?
C8 C3 C2 122.0(3) . . ?
C3 C4 H4 119.9 . . ?
C3 C4 C5 120.2(4) . . ?
C5 C4 H4 119.9 . . ?
C4 C5 H5 119.4 . . ?
C4 C5 C6 121.1(3) . . ?
C6 C5 H5 119.4 . . ?
C5 C6 C7 118.2(4) . . ?
C5 C6 C9 120.6(3) . . ?
C7 C6 C9 121.1(4) . . ?
C6 C7 H7 119.7 . . ?
C8 C7 C6 120.6(4) . . ?
C8 C7 H7 119.7 . . ?
C3 C8 C7 119.9(4) . . ?
C3 C8 H8 120.1 . . ?
C7 C8 H8 120.1 . . ?
C10 C9 C6 121.1(4) . . ?
C10 C9 C14 117.8(4) . . ?
C14 C9 C6 121.1(3) . . ?
C9 C10 C15 121.9(4) . . ?
C11 C10 C9 120.7(4) . . ?
C11 C10 C15 117.3(4) . . ?
C10 C11 H11 119.6 . . ?
C12 C11 C10 120.8(4) . . ?
C12 C11 H11 119.6 . . ?
C11 C12 H12 120.2 . . ?
C13 C12 C11 119.6(4) . . ?
C13 C12 H12 120.2 . . ?
C12 C13 H13 119.7 . . ?
C12 C13 C14 120.5(4) . . ?
C14 C13 H13 119.7 . . ?
C9 C14 C22 121.6(4) . . ?
C13 C14 C9 120.6(4) . . ?
C13 C14 C22 117.7(4) . . ?
N1 C15 C10 118.5(4) . . ?
N1 C15 H15 120.8 . . ?
C10 C15 H15 120.8 . . ?
C17 C16 N1 125.4(4) . . ?
C17 C16 C21 119.6(4) . . ?
C21 C16 N1 114.8(4) . . ?
C16 C17 H17 120.2 . . ?
C18 C17 C16 119.5(4) . . ?
C18 C17 H17 120.2 . . ?
C17 C18 H18 119.0 . . ?
C17 C18 C19 121.9(5) . . ?
C19 C18 H18 119.0 . . ?
C18 C19 H19 120.9 . . ?
C18 C19 C20 118.3(5) . . ?
C20 C19 H19 120.9 . . ?
C19 C20 H20 119.6 . . ?
C21 C20 C19 120.8(4) . . ?
C21 C20 H20 119.6 . . ?
C16 C21 H21 120.1 . . ?
C20 C21 C16 119.8(5) . . ?
C20 C21 H21 120.1 . . ?
N2 C22 C14 121.2(4) . . ?
N2 C22 H22 119.4 . . ?
C14 C22 H22 119.4 . . ?
C24 C23 N2 123.2(4) . . ?
C28 C23 N2 117.8(4) . . ?
C28 C23 C24 118.7(4) . . ?
C23 C24 H24 119.9 . . ?
C25 C24 C23 120.1(4) . . ?
C25 C24 H24 119.9 . . ?
C24 C25 H25 119.7 . . ?
C24 C25 C26 120.6(4) . . ?
C26 C25 H25 119.7 . . ?
C25 C26 H26 120.5 . . ?
C27 C26 C25 119.1(4) . . ?
C27 C26 H26 120.5 . . ?
C26 C27 H27 119.6 . . ?
C28 C27 C26 120.8(4) . . ?
C28 C27 H27 119.6 . . ?
C23 C28 H28 119.7 . . ?
C27 C28 C23 120.6(4) . . ?
C27 C28 H28 119.7 . . ?

loop_
_geom_torsion_atom_site_label_1
_geom_torsion_atom_site_label_2
_geom_torsion_atom_site_label_3
_geom_torsion_atom_site_label_4
_geom_torsion
_geom_torsion_site_symmetry_1
_geom_torsion_site_symmetry_2
_geom_torsion_site_symmetry_3
_geom_torsion_site_symmetry_4
_geom_torsion_publ_flag
O1 C2 C3 C4 -169.4(4) . . . . ?
O1 C2 C3 C8 8.3(6) . . . . ?
O2 C2 C3 C4 9.5(7) . . . . ?
O2 C2 C3 C8 -172.8(4) . . . . ?
N1 C16 C17 C18 -176.9(4) . . . . ?
N1 C16 C21 C20 177.8(4) . . . . ?
N2 C23 C24 C25 175.3(4) . . . . ?
N2 C23 C28 C27 -176.9(4) . . . . ?
C1 O1 C2 O2 -2.6(6) . . . . ?
C1 O1 C2 C3 176.3(3) . . . . ?
C2 C3 C4 C5 177.8(4) . . . . ?
C2 C3 C8 C7 -178.0(4) . . . . ?
C3 C4 C5 C6 0.4(7) . . . . ?
C4 C3 C8 C7 -0.3(6) . . . . ?
C4 C5 C6 C7 -0.3(6) . . . . ?
C4 C5 C6 C9 179.3(4) . . . . ?
C5 C6 C7 C8 0.0(6) . . . . ?
C5 C6 C9 C10 57.4(5) . . . . ?
C5 C6 C9 C14 -121.3(4) . . . . ?
C6 C7 C8 C3 0.3(6) . . . . ?
C6 C9 C10 C11 -177.9(3) . . . . ?
C6 C9 C10 C15 4.6(6) . . . . ?
C6 C9 C14 C13 178.7(4) . . . . ?
C6 C9 C14 C22 3.8(6) . . . . ?
C7 C6 C9 C10 -122.9(4) . . . . ?
C7 C6 C9 C14 58.4(5) . . . . ?
C8 C3 C4 C5 0.0(6) . . . . ?
C9 C6 C7 C8 -179.7(4) . . . . ?
C9 C10 C11 C12 -1.0(6) . . . . ?
C9 C10 C15 N1 -163.9(4) . . . . ?
C9 C14 C22 N2 -156.6(4) . . . . ?
C10 C9 C14 C13 0.0(6) . . . . ?
C10 C9 C14 C22 -175.0(4) . . . . ?
C10 C11 C12 C13 0.3(6) . . . . ?
C11 C10 C15 N1 18.5(5) . . . . ?
C11 C12 C13 C14 0.5(6) . . . . ?
C12 C13 C14 C9 -0.6(6) . . . . ?
C12 C13 C14 C22 174.5(4) . . . . ?
C13 C14 C22 N2 28.3(6) . . . . ?
C14 C9 C10 C11 0.8(6) . . . . ?
C14 C9 C10 C15 -176.7(3) . . . . ?
C15 N1 C16 C17 -28.9(6) . . . . ?
C15 N1 C16 C21 154.8(4) . . . . ?
C15 C10 C11 C12 176.6(4) . . . . ?
C16 N1 C15 C10 -178.8(3) . . . . ?
C16 C17 C18 C19 -0.1(7) . . . . ?
C17 C16 C21 C20 1.2(6) . . . . ?
C17 C18 C19 C20 0.3(7) . . . . ?
C18 C19 C20 C21 0.2(7) . . . . ?
C19 C20 C21 C16 -0.9(7) . . . . ?
C21 C16 C17 C18 -0.7(6) . . . . ?
C22 N2 C23 C24 41.6(7) . . . . ?
C22 N2 C23 C28 -144.8(4) . . . . ?
C23 N2 C22 C14 -172.3(4) . . . . ?
C23 C24 C25 C26 -0.9(8) . . . . ?
C24 C23 C28 C27 -3.0(7) . . . . ?
C24 C25 C26 C27 1.1(8) . . . . ?
C25 C26 C27 C28 -2.3(8) . . . . ?
C26 C27 C28 C23 3.3(8) . . . . ?
C28 C23 C24 C25 1.8(7) . . . . ?

_shelx_res_file                  
;
TITL awi-51-1ster_a.res in P-1
    awi-51-1ster.res
    created by SHELXL-2018/3 at 10:59:34 on 13-Nov-2023
REM Old TITL AWI-51-1STER
REM SHELXT solution in P-1: R1 0.276, Rweak 0.007, Alpha 0.039
REM <I/s> 0.000 for 0 systematic absences, Orientation as input
REM Formula found by SHELXT: C28 N2 O2
CELL 0.71073 9.9945 10.1084 11.4916 82.539 73.454 76.36
ZERR 2 0.0016 0.0012 0.0015 0.01 0.011 0.011
LATT 1
SFAC C H N O
UNIT 56 44 4 4

L.S. 4 0 0
PLAN  20
SIZE 0.18 0.2 0.22
TEMP -93.15
CONF
BOND
list 4
MORE -1
BOND $H
fmap 2 53
acta
OMIT 0 52
REM <olex2.extras>
REM <HklSrc "%.\\Awi-51-1ster.hkl">
REM </olex2.extras>

WGHT    0.200000
FVAR       0.85447
O1    4    0.320807    0.675937   -0.004504    11.00000    0.08191    0.05114 =
         0.02409    0.00621   -0.02448   -0.02085
O2    4    0.359653    0.887734   -0.042418    11.00000    0.13274    0.05557 =
         0.03711    0.02166   -0.04903   -0.03771
N1    3    0.332423    0.951786    0.631576    11.00000    0.06492    0.03842 =
         0.02378   -0.00157   -0.00772   -0.00714
N2    3    0.893524    0.413531    0.347960    11.00000    0.06388    0.04223 =
         0.02554    0.00196   -0.01117   -0.00325
C1    1    0.253084    0.700024   -0.103855    11.00000    0.07851    0.06464 =
         0.02526    0.00468   -0.02538   -0.02398
AFIX 137
H1A   2    0.318185    0.731338   -0.177969    11.00000   -1.50000
H1B   2    0.165069    0.769861   -0.083095    11.00000   -1.50000
H1C   2    0.230320    0.615119   -0.117512    11.00000   -1.50000
AFIX   0
C2    1    0.367450    0.781528    0.017441    11.00000    0.05606    0.04460 =
         0.02110   -0.00026   -0.00692   -0.01239
C3    1    0.427540    0.753924    0.125322    11.00000    0.05452    0.04143 =
         0.01517    0.00188   -0.00730   -0.01096
C4    1    0.456746    0.861820    0.168376    11.00000    0.06572    0.04404 =
         0.02229    0.00496   -0.01566   -0.01555
AFIX  43
H4    2    0.441787    0.949953    0.127795    11.00000   -1.20000
AFIX   0
C5    1    0.507959    0.842316    0.270838    11.00000    0.05871    0.03930 =
         0.02450    0.00287   -0.01576   -0.01447
AFIX  43
H5    2    0.527219    0.917711    0.300004    11.00000   -1.20000
AFIX   0
C6    1    0.531575    0.714495    0.331540    11.00000    0.04925    0.04264 =
         0.01570    0.00004   -0.00594   -0.01091
C7    1    0.501505    0.605307    0.286923    11.00000    0.05511    0.03755 =
         0.02400    0.00466   -0.01051   -0.00662
AFIX  43
H7    2    0.516855    0.516925    0.326995    11.00000   -1.20000
AFIX   0
C8    1    0.449413    0.625025    0.184564    11.00000    0.06166    0.04008 =
         0.02297    0.00253   -0.01269   -0.01405
AFIX  43
H8    2    0.428827    0.550484    0.155212    11.00000   -1.20000
AFIX   0
C9    1    0.588002    0.694542    0.440539    11.00000    0.05725    0.03636 =
         0.02063    0.00470   -0.00931   -0.01579
C10   1    0.516116    0.769790    0.543187    11.00000    0.06079    0.04149 =
         0.01760    0.00477   -0.00743   -0.01745
C11   1    0.572288    0.753647    0.643474    11.00000    0.06119    0.04433 =
         0.01680    0.00506   -0.00629   -0.01593
AFIX  43
H11   2    0.523105    0.806365    0.711501    11.00000   -1.20000
AFIX   0
C12   1    0.699354    0.661368    0.645118    11.00000    0.06720    0.04968 =
         0.01810    0.00678   -0.01711   -0.01286
AFIX  43
H12   2    0.736492    0.650746    0.714008    11.00000   -1.20000
AFIX   0
C13   1    0.771373    0.585091    0.545723    11.00000    0.06050    0.04707 =
         0.02824    0.00622   -0.01404   -0.01088
AFIX  43
H13   2    0.857825    0.521470    0.546860    11.00000   -1.20000
AFIX   0
C14   1    0.717776    0.600970    0.443445    11.00000    0.06124    0.03881 =
         0.02266    0.00514   -0.01194   -0.01366
C15   1    0.375445    0.865009    0.551823    11.00000    0.06302    0.04688 =
         0.01405    0.00665   -0.01263   -0.01233
AFIX  43
H15   2    0.319365    0.860663    0.498684    11.00000   -1.20000
AFIX   0
C16   1    0.199105    1.044033    0.647355    11.00000    0.05631    0.03807 =
         0.02496    0.00018   -0.00093   -0.01589
C17   1    0.129343    1.093936    0.556309    11.00000    0.07782    0.04862 =
         0.02143    0.00383   -0.01209   -0.01572
AFIX  43
H17   2    0.168939    1.062735    0.476719    11.00000   -1.20000
AFIX   0
C18   1    0.002857    1.188611    0.582606    11.00000    0.07336    0.05600 =
         0.04081    0.00774   -0.01594   -0.01018
AFIX  43
H18   2   -0.043889    1.222179    0.520096    11.00000   -1.20000
AFIX   0
C19   1   -0.058275    1.236375    0.697381    11.00000    0.06414    0.05353 =
         0.05171    0.00400    0.00500   -0.00315
AFIX  43
H19   2   -0.145964    1.301426    0.714114    11.00000   -1.20000
AFIX   0
C20   1    0.012679    1.186190    0.788572    11.00000    0.08252    0.06064 =
         0.02859   -0.00144    0.00087   -0.01926
AFIX  43
H20   2   -0.027627    1.217471    0.868086    11.00000   -1.20000
AFIX   0
C21   1    0.140290    1.091950    0.763957    11.00000    0.06726    0.04727 =
         0.02902   -0.00302   -0.00942   -0.00815
AFIX  43
H21   2    0.188096    1.059678    0.825965    11.00000   -1.20000
AFIX   0
C22   1    0.806299    0.526056    0.336542    11.00000    0.06068    0.04605 =
         0.02258    0.00408   -0.01236   -0.01295
AFIX  43
H22   2    0.798304    0.562169    0.257680    11.00000   -1.20000
AFIX   0
C23   1    0.989675    0.351138    0.245166    11.00000    0.05380    0.04670 =
         0.02524   -0.00021   -0.01155   -0.01048
C24   1    1.064136    0.423461    0.145866    11.00000    0.06615    0.04907 =
         0.02654    0.00577   -0.01382   -0.00887
AFIX  43
H24   2    1.045698    0.520264    0.142912    11.00000   -1.20000
AFIX   0
C25   1    1.164694    0.354538    0.051764    11.00000    0.08161    0.06214 =
         0.02777    0.00837   -0.00927   -0.01461
AFIX  43
H25   2    1.214052    0.404438   -0.016134    11.00000   -1.20000
AFIX   0
C26   1    1.194130    0.213134    0.055652    11.00000    0.07438    0.06195 =
         0.03148   -0.00605   -0.01181   -0.00975
AFIX  43
H26   2    1.264430    0.165849   -0.008412    11.00000   -1.20000
AFIX   0
C27   1    1.120077    0.142324    0.153601    11.00000    0.07347    0.04705 =
         0.04527   -0.00866   -0.01341   -0.01337
AFIX  43
H27   2    1.137121    0.045649    0.155529    11.00000   -1.20000
AFIX   0
C28   1    1.021703    0.209709    0.248745    11.00000    0.06473    0.05129 =
         0.03156    0.00060   -0.00801   -0.01361
AFIX  43
H28   2    0.975243    0.158923    0.317570    11.00000   -1.20000
AFIX   0
HKLF 4


REM  awi-51-1ster_a.res in P-1
REM wR2 = 0.3287, GooF = S = 0.973, Restrained GooF = 0.973 for all data
REM R1 = 0.1171 for 2078 Fo > 4sig(Fo) and 0.1826 for all 4194 data
REM 290 parameters refined using 0 restraints

END

WGHT      0.2000      0.0000

REM Highest difference peak  0.548,  deepest hole -0.734,  1-sigma level  0.125
Q1    1   0.3885  0.7151 -0.0154  11.00000  0.05    0.55
Q2    1   0.1610  0.6656 -0.0665  11.00000  0.05    0.44
Q3    1   0.2436  0.8999  0.6836  11.00000  0.05    0.41
Q4    1  -0.1412  1.1851  0.7055  11.00000  0.05    0.41
Q5    1   0.8997  0.5527  0.3207  11.00000  0.05    0.39
Q6    1   0.2886  1.0878  0.6268  11.00000  0.05    0.39
Q7    1   0.6023  0.9012  0.3654  11.00000  0.05    0.39
Q8    1   0.3392  0.9188 -0.0256  11.00000  0.05    0.37
Q9    1   0.4046  0.9463 -0.0535  11.00000  0.05    0.36
Q10   1   0.4224  0.9847  0.6071  11.00000  0.05    0.35
Q11   1   0.6230  0.5731  0.4786  11.00000  0.05    0.35
Q12   1   0.2443  0.8190  0.4925  11.00000  0.05    0.35
Q13   1   0.0424  1.0251  0.6153  11.00000  0.05    0.34
Q14   1   1.0433  0.5955  0.2670  11.00000  0.05    0.34
Q15   1   0.5059  0.6118  0.4874  11.00000  0.05    0.34
Q16   1   0.3398  0.6230  0.2132  11.00000  0.05    0.34
Q17   1   0.9321  0.1573  0.2902  11.00000  0.05    0.33
Q18   1   0.8420  0.1195  0.3572  11.00000  0.05    0.33
Q19   1   1.1490  0.4423  0.1201  11.00000  0.05    0.33
Q20   1   0.2252  1.1326  0.7468  11.00000  0.05    0.33
;
_shelx_res_checksum              38185
_shelx_hkl_file                  
;
  -6 -15  -3   11.38   14.24
  -4 -14  -3   36.65   13.37
  -3 -14  -4   44.27   15.10
  -1 -13  -6   12.44   15.01
   0 -12  -6  -12.18   13.95
   0 -11  -4   10.09   12.83
   0  -8  -1   65.14    9.24
   1 -11  -8   13.49   13.14
   1 -11  -7    1.46   11.41
   1 -10  -5   -1.42   12.13
   2  -9 -12   -4.16   17.87
   2  -9  -7    9.93   14.36
   2  -8  -5   22.33   11.74
   3  -6 -11    3.49   13.04
   3  -5 -12  112.36   17.15
   3   0  -6  100.00    5.76
  -5 -15  -4    7.09   12.52
  -4 -13  -2    0.32   10.32
  -4 -11   0    2.68   10.36
  -2 -13  -4   -3.88   11.18
  -1 -12  -4   22.75   11.72
   0 -12  -7    3.03   14.02
   0 -10  -3    3.59   11.09
   0  -9  -2  452.89   17.84
   1 -11 -10   -1.17   17.81
   1 -11  -9   42.14   17.22
   1  -9  -4   29.05    9.54
   2  -9 -11    9.01   17.74
   2  -9 -10   82.98   18.86
   2  -9  -8   53.18   15.22
   2  -8 -13   48.63   18.64
   2  -7  -4  833.12   26.74
   3  -6 -10   11.67   12.77
   3  -6  -9   -0.54   13.33
   3  -6  -8    1.85   11.27
   3  -4 -12    7.09   12.78
  -6 -14  -2    5.28   11.32
  -6 -13  -1   -0.46   10.52
  -6 -12   0    9.01    8.26
  -5 -10   1   -2.11    8.82
  -4 -12  -1   10.11    9.14
  -3 -14  -5    7.80   13.34
  -3 -13  -3    3.39   10.28
  -3  -6   2   -1.26    2.66
  -2 -12  -3   97.84   14.67
  -2  -9   0   40.77    8.74
  -1 -13  -7   -4.01   12.36
  -1 -11  -3   12.02   11.13
   0 -12  -8   -2.56   13.54
   0 -11  -5   16.24   12.42
   1 -10  -6   -1.82   10.23
   1  -8  -3    8.73    8.64
   2  -8  -6    4.39    9.38
   2  -7 -14   62.47   18.44
   2  -5  -3   12.56    6.06
   3  -5 -11    5.63   11.08
   3  -5  -7   12.13    9.89
   3  -3 -12   -4.17   10.40
   3   0 -10   22.99    7.05
  -5 -14  -3    6.43    9.28
  -5  -8   2   -2.22    4.49
  -5  -3   3  104.83    2.90
  -4 -14  -4   15.92   11.60
  -3 -12  -2    6.06    9.25
  -3 -11  -1    0.51    8.06
  -2 -11  -2   19.69    9.40
  -2 -10  -1  230.26   12.74
  -1 -12  -5   28.16   12.39
  -1  -5   1    0.67    2.84
   0 -12  -9    5.86   14.77
   2  -8 -12   14.57   13.89
   2  -8 -11   40.51   15.56
   2  -8  -7    3.19    9.96
   2  -7 -13   30.51   16.01
   2  -6  -4   24.52    7.32
   3  -5 -10    9.50    9.91
   3  -5  -9   48.84   11.00
   3  -5  -8   14.47    9.47
   3  -1  -6    6.17    4.76
   3   0  -9   53.11    6.57
   3   0  -7   -1.73    4.05
  -6 -15  -4   -3.53    9.15
  -4  -9   1   40.18    7.38
  -3 -14  -6    3.20   13.12
   0 -11  -6    7.65   10.43
   0 -10  -4   83.74   11.22
   0  -7  -1   28.13    5.85
   0   2  -1 2125.94   12.16
   1 -10 -11   23.75   15.18
   1 -10  -9    4.22   10.67
   1 -10  -8    1.91   11.61
   1  -9  -5   98.70   11.83
   1  -6  -2    2.88    4.97
   2  -8 -10   -4.83   12.35
   2  -8  -8    7.58   11.60
   2  -6 -14    2.03   12.14
   3  -4 -10    7.80    8.92
   3  -4  -7   -5.42    7.01
   3  -3 -11   -3.86    7.73
   3  -3  -6   -4.14    5.02
   3  -2 -11   -0.89    6.92
   3  -2  -6   -0.07    4.96
   3  -1 -10    1.11    7.06
   3   0  -8  390.11   10.68
  -6 -10   1  141.89   10.34
  -5 -13  -2    4.19    7.84
  -5 -12  -1    4.76    7.92
  -5 -11   0    7.80    6.40
  -4 -13  -3   -0.83    9.38
  -3 -13  -4   57.31   11.45
  -2 -13  -6   13.08   11.50
  -1 -12  -6   18.55   10.91
  -1 -11  -4   -2.18    9.00
   0 -11  -7   -2.96    9.52
   0  -9  -3    4.60    6.55
   0  -8  -2   19.15    6.01
   1  -9  -6   12.80    8.25
   1  -8  -4   87.03   10.12
   1  -3  -1  308.77    7.31
   1  -1  -1 6523.43   21.76
   2  -7 -12   42.41   12.34
   2  -7  -6  138.30   11.24
   3  -4  -9   -0.32    8.46
   3  -4  -8   13.79    8.71
   3  -3 -10    2.16    8.38
   3  -3  -7   26.70    7.67
   3  -2 -10    6.25    7.34
   3  -1  -7    5.54    4.92
  -6 -14  -3    0.22    8.09
  -4 -14  -5    0.57    9.43
  -1 -12  -7   -6.42   10.07
  -1 -10  -3   21.19    7.84
   0 -11  -9    7.31   11.87
   0 -11  -8    7.77   10.61
   0 -10  -5    0.17    7.46
   0  -4   0  699.03    9.97
   1  -9 -12   54.75   15.81
   2  -7 -11    7.43   10.70
   2  -7  -7   36.53    9.52
   2  -6 -13   39.58   10.99
   2  -6  -5   81.23    7.96
   2  -5  -4    8.40    5.32
   3  -3  -8   48.06    7.65
   3  -2  -9  131.87    9.81
   3  -2  -8    0.13    6.04
   3  -2  -7   19.91    5.25
   3  -1  -9   -0.69    5.85
   3  -1  -8   15.51    5.56
  -7 -15  -4    0.60    8.49
  -6 -15  -5    3.11    8.83
  -6  -8   2   11.93    3.78
  -5 -14  -4   30.75    9.25
  -4 -12  -2    2.87    6.88
  -4 -11  -1    5.05    7.34
  -4 -10   0   14.76    5.92
  -3 -13  -5   11.29   10.08
  -3 -12  -3    6.15    7.65
  -3  -9   0  251.40   11.17
  -2 -13  -7   17.23    9.42
  -2  -8   0  262.91    8.57
  -1 -12  -8   -3.17    9.79
  -1 -11  -5   28.16    8.90
  -1  -9  -2  228.06   10.60
  -1  -8  -1  293.72   11.91
   0 -11 -10   31.09   11.97
   0  -6  -1   45.01    4.50
   1  -9 -11   31.45   11.50
   1  -9  -8   16.69    8.63
   1  -9  -7    1.53    7.40
   1  -8 -14   -1.60   12.02
   1  -8  -5   -0.18    6.71
   1  -7 -15   16.81   12.74
   1  -5  -2   46.50    4.70
   2  -7 -10   -2.25   10.13
   2  -7  -9   -4.11    9.05
   2  -6 -12    5.95    9.55
   2  -2  -3   -1.87    3.08
   2  -1  -3    1.67    2.34
  -6 -13  -2   12.21    7.11
  -6 -12  -1    3.76    7.04
  -6 -11   0   -2.28    6.35
  -4 -14  -6    5.05    9.13
  -3 -11  -2   -4.41    6.23
  -3 -10  -1   83.04    8.20
  -2 -13  -8    4.71    8.94
  -2 -12  -5   -0.50    7.74
  -2  -9  -1    8.71    5.25
  -2  -6   1    4.61    2.21
  -1 -12  -9    5.49   11.18
   0 -10  -6   24.36    8.68
   0  -9  -4  178.85   11.31
   1  -9  -9   -3.50    9.09
   1  -8 -13   30.85   11.51
   1  -7  -4  382.28   12.21
   2  -6 -11   11.16   10.86
   2  -6  -6   25.91    6.95
   2  -4  -4    3.40    3.60
   2   2  -5  170.78    2.22
  -7 -14  -3    0.69    7.58
  -5 -13  -3   16.20    7.43
  -5  -9   1   58.86    6.86
  -4 -13  -4   12.43    7.66
  -1 -11  -6   48.82    9.74
  -1 -10  -4    4.97    6.87
  -1  -6   0   37.41    3.64
   0 -10 -12  -15.92   12.22
   0 -10  -7   -0.75    7.07
   0  -8  -3   81.85    7.55
   0  -7  -2   39.99    5.24
   0  -3   0   54.58    2.69
   1  -8 -12    9.72   10.79
   1  -7 -14    1.94   11.80
   2  -6 -10    2.46    7.66
   2  -6  -7   14.39    8.07
   2  -5 -12   68.93   10.37
   2  -4 -13   15.76    9.66
  -7 -15  -5   -2.79    6.98
  -7 -13  -2   41.13    8.44
  -6 -14  -4    5.99    6.93
  -5 -14  -5   15.77    8.47
  -5 -12  -2    5.25    6.71
  -4  -8   1  618.54   13.51
  -3 -12  -4    5.62    7.13
  -3  -7   1    8.87    3.15
  -2 -12  -6   24.81    8.38
  -2 -11  -4   76.42    8.81
  -1 -11  -7    0.19    8.24
   0 -10 -10    7.84    8.38
   0 -10  -9   -1.14    8.20
   0 -10  -8    6.16    8.71
   0  -9  -5   57.94    8.10
   1  -8 -11    7.10   10.84
   1  -8  -7    0.22    7.37
   1   3  -3    1.24    1.27
   2  -6  -9   15.83    8.08
  -7 -12  -1   -2.03    6.06
  -5 -11  -1    5.04    5.46
  -5 -10   0   43.48    6.64
  -4 -13  -5    1.56    6.91
  -4 -12  -3    3.41    6.28
  -3 -13  -7    9.73    8.35
  -2 -12  -7   -1.70    7.94
  -1 -11  -8   12.99    7.57
  -1  -9  -3   53.60    7.14
  -1  -7  -1   54.06    4.47
   0  -5  -1    1.38    2.75
   1  -8  -8    0.30    7.18
   1  -7 -13    9.99    8.84
   1  -7  -5  266.92   10.98
   1  -4  -2  134.68    4.98
   2  -5 -11    5.09    7.21
   2  -5  -6  145.73    8.24
   2  -4 -12   12.04    7.86
   2  -3  -4   13.77    3.41
  -6 -13  -3    7.34    6.90
  -5 -14  -6   13.92    8.69
  -5 -13  -4   -0.86    6.79
  -4 -11  -2   -3.70    5.91
  -3 -13  -8    4.08    8.18
  -3 -11  -3   11.89    6.27
  -2 -12  -8    3.89    9.03
  -2 -11  -5   24.35    8.18
  -2 -10  -3   18.15    6.59
  -1 -11 -11    9.83   10.15
  -1 -11 -10   -0.41    9.47
  -1 -11  -9   18.30    8.80
  -1 -10  -5   47.44    8.35
  -1  -8  -2    6.66    4.02
   0  -9 -13   46.67   12.09
   0  -9  -6    7.82    6.60
   0  -8  -4   28.23    5.94
   0  -2   0 2906.41   12.45
   1  -7 -12   20.56    9.64
   1  -6 -14    3.32    8.67
   1  -6  -4   14.95    4.55
   1  -5  -3    8.03    3.32
   2  -5 -10   53.12    8.17
   2  -5  -9   -3.00    7.70
   2  -5  -8   91.36    8.28
  -7 -14  -4    3.98    6.46
  -6 -14  -5    0.05    6.51
  -6  -9   1   50.88    5.57
  -4 -10  -1    5.73    5.52
  -4  -9   0   63.06    5.60
  -3 -13  -9    4.55    9.51
  -3 -10  -2   -0.70    4.86
  -3  -8   0   63.17    5.15
  -2 -12 -10   13.50    9.24
  -2 -12  -9    6.43    7.80
   0  -9 -12   -2.87    9.59
   0  -9  -7    4.18    6.20
   0  -8 -14   27.12   11.56
   0  -6  -2   57.51    4.56
   1  -7  -6  204.26    9.74
   2  -4 -11    3.36    6.48
   2  -3 -12    1.39    5.96
  -6 -12  -2    2.95    5.08
  -5 -14  -7    8.85    8.30
  -4 -12  -4   18.12    6.94
  -3 -12  -6   29.28    7.94
  -3  -9  -1   19.46    4.58
  -2 -11  -6    3.61    6.94
  -1 -10  -6   13.55    5.96
  -1  -9  -4   61.89    7.13
  -1  -5   0  106.37    4.01
  -1  -2   1 7637.09   13.71
   0  -9 -10   20.74    9.02
   0  -9  -9   10.06    7.97
   0  -9  -8   14.96    7.36
   0  -8  -5   16.32    5.83
   0  -7 -15   19.27   10.48
   1  -7 -11    1.79    8.31
   1  -7 -10   -0.98    7.73
   1  -7  -8    4.21    7.03
   1  -7  -7   42.97    7.30
   1  -6 -13   10.03    8.22
   1  -5 -14    2.84    7.86
   1  -3  -2    8.62    2.47
   2  -4 -10    7.48    6.29
   2  -3  -5   39.22    4.00
   2  -2 -12    3.08    6.40
  -8 -14  -4    4.81    7.40
  -7 -13  -3    3.29    6.14
  -6 -14  -6    2.27    7.68
  -6 -11  -1   -1.69    4.92
  -6 -10   0    1.52    4.83
  -5 -13  -5    2.49    6.47
  -5 -12  -3   24.01    6.75
  -2 -10  -4    9.56    5.80
  -1 -10  -7   -1.41    6.29
   0  -8 -13    4.55    9.62
   1  -6  -5  194.98    8.16
   2  -4  -9   38.12    6.86
   2  -4  -8   10.16    4.82
   2  -3 -11    4.63    5.57
  -7 -14  -5   -2.64    6.04
  -6 -13  -4    0.02    5.56
  -5  -8   1  222.07    8.52
  -4 -13  -8   -0.76    8.00
  -3 -12  -7    1.68    7.45
  -2 -11  -7   12.66    7.27
  -1 -10 -11    8.00    8.18
  -1 -10 -10   -2.31    8.20
  -1 -10  -9   -0.02    8.01
  -1 -10  -8    6.20    6.53
  -1  -9  -5    1.90    4.78
  -1  -8  -3   37.02    4.90
   0  -8 -12    7.51    9.13
   0  -8  -6   20.81    6.41
   0  -7 -14    4.08    9.23
   0  -7  -4   68.37    5.74
   0  -4  -1   96.97    3.91
   1  -6  -6    3.83    4.73
   1  -5 -13    0.85    7.37
   1  -5  -4    4.57    3.73
   1  -4 -14   12.99    8.49
   1  -4  -3    2.75    2.84
   2  -3 -10  151.88    9.49
   2  -2 -11   16.78    5.71
  -7  -9   1   59.18    5.71
  -6 -14  -7   12.56    7.98
  -6  -7   2  253.06    6.63
  -5 -13  -6    2.14    7.72
  -4 -13  -9   11.12    8.68
  -4 -12  -5   -1.25    6.33
  -4 -11  -3    2.93    5.54
  -4  -2   3    0.71    0.93
  -3 -12  -8   -1.00    7.76
  -3  -6   1  157.59    4.50
  -2 -11 -11   -2.39    8.47
  -2 -11 -10    5.39    9.40
  -2 -11  -9    0.16    7.20
  -2 -11  -8    3.67    6.85
  -2  -9  -3   28.23    5.56
  -1  -7  -2  229.92    7.24
  -1  -6  -1   38.87    3.60
   0  -8 -11    4.94    9.14
   0  -8  -7    7.19    6.04
   0  -6 -15   17.40    9.61
   1  -6 -11   31.06    8.91
   1  -2  -2    2.05    1.73
   1   2  -2 6649.93   12.50
   2  -3  -9   -3.58    5.28
   2  -3  -8   44.01    6.06
   2  -3  -7   -2.95    4.03
   2  -1 -11    7.19    5.16
   2   0 -11    3.84    4.83
  -8 -13  -3   -2.22    5.91
  -7 -14  -6    0.58    7.20
  -5 -10  -1   11.07    5.34
  -5  -9   0   69.57    6.08
  -3 -12 -10   -6.59    8.98
  -3 -12  -9    9.39    7.97
  -3 -11  -5    3.04    5.67
  -2 -10  -5    5.36    5.24
  -2   0   2 2267.86   10.34
  -1  -9 -13  -10.82   10.22
  -1  -9  -6  146.26    8.88
   0  -8  -9   14.85    7.84
   0  -8  -8    0.87    6.56
   0  -7 -13   -1.78    8.91
   0  -6  -3   49.37    4.43
   1  -6 -10    2.32    6.83
   1  -6  -7    9.80    5.43
   2  -2 -10    4.84    5.59
   2  -2  -6    3.58    3.51
   2  -1  -5   25.23    3.29
  -8 -14  -5    2.51    5.90
  -7 -13  -4    1.95    5.43
  -7 -11  -1    2.21    4.47
  -7 -10   0    1.78    4.80
  -6 -13  -5   -1.14    6.29
  -6 -12  -3    6.26    5.22
  -4 -10  -2   21.85    5.20
  -2 -10  -6    3.12    5.70
  -2  -8  -2    4.17    3.71
  -2  -7  -1    5.82    3.90
  -2  -1   2  939.53    4.43
  -1  -8  -4    5.60    4.65
   0  -7  -5   37.07    5.46
   0  -6 -14   -4.75    9.03
   1  -5  -5  262.13    8.27
   1  -4 -13   29.57    7.14
   2  -2  -9   17.15    5.21
   2  -1 -10   13.09    5.16
   2   0  -5  213.62    4.83
  -8 -12  -2   15.26    6.14
  -7 -14  -7    3.73    7.91
  -4 -12  -7   11.62    8.48
  -4 -11  -4   25.08    6.48
  -4  -9  -1   23.32    4.58
  -4  -8   0   53.74    4.97
  -3 -11  -6    0.77    5.92
  -3  -8  -1  300.12    8.58
  -3  -7   0  200.88    6.12
  -2  -9  -4    1.23    4.67
  -1  -9 -11   -5.15    8.71
  -1  -9 -10    3.07    8.43
  -1  -9  -8   35.62    7.42
  -1  -9  -7   45.69    7.33
  -1  -8 -14   -3.95    9.87
  -1  -4   0   73.79    2.91
   0  -7 -12    6.79    8.63
   0  -5 -15    1.85    8.06
   1  -5  -6   19.59    4.29
   1  -3  -3  149.44    5.04
   2  -2  -8   33.15    4.59
   2  -2  -7  101.48    5.54
   2   0 -10    1.58    3.88
   2   1 -10    7.57    3.92
   2   2  -9   52.67    3.37
   2   2  -6   11.07    1.71
  -9 -14  -5   -0.38    6.21
  -8 -14  -6    5.32    6.67
  -6 -13  -6   -1.57    6.98
  -6 -11  -2   21.64    5.35
  -5 -13  -9   33.24   10.30
  -5 -12  -5    0.03    6.55
  -5 -11  -3   10.31    5.23
  -5  -6   2   15.63    2.46
  -3 -11  -7   16.50    7.59
  -3 -10  -4   13.81    5.57
  -2 -10 -12   -4.49    9.04
  -2 -10  -7   54.70    8.04
  -1  -9  -9    8.55    7.04
  -1  -8  -5   22.98    5.38
  -1  -7 -15    2.71   10.13
  -1  -7  -3    0.50    3.44
   0  -7 -11    3.80    7.83
   0  -7  -6  110.53    7.43
   0  -6  -4    5.54    3.70
   0  -3  -1    5.57    1.81
   1  -5 -10   81.19    8.09
   1  -5  -7    7.71    4.85
   1  -4 -12   11.63    7.00
   1  -3 -13   14.82    7.82
   1  -1  -2 1060.03    8.21
   2  -1  -9   17.35    5.05
   2  -1  -6   26.09    3.02
  -8 -13  -4    9.50    5.57
  -8 -11  -1    0.37    5.41
  -7 -13  -5    2.72    6.01
  -7 -12  -3    4.51    4.93
  -6 -12  -4   -0.65    5.66
  -4 -12 -10   24.98   10.79
  -4 -12  -9    5.29    8.51
  -4 -12  -8   42.13    8.53
  -3 -11 -12    0.09    9.96
  -3 -11 -11    4.74   10.07
  -3 -11  -9    8.36    8.40
  -3 -11  -8   -1.49    7.63
  -2 -10 -11   -6.03    8.98
  -2 -10 -10    3.33    8.33
  -2 -10  -9    3.13    7.07
  -2 -10  -8    1.80    6.17
  -2  -9 -14    7.31   11.09
  -1  -8 -13   -0.72   10.03
  -1  -6 -16   13.71    9.18
   0  -7  -9    3.17    6.69
   0  -7  -8   55.15    7.83
   0  -7  -7  176.30    9.50
   0  -6 -13    8.15    8.02
   0  -5 -14    3.03    8.42
   0  -4 -15   -1.89    8.75
   1  -5  -9   79.71    8.24
   2  -1  -8    2.11    3.87
   2  -1  -7  356.02    8.31
   2   1  -9  228.83    6.84
   2   2  -8    1.61    2.59
  -8 -14  -7    1.46    6.34
  -6 -13  -7    3.97    7.46
  -6 -10  -1   35.53    5.21
  -6  -9   0    9.55    4.45
  -6  -8   1  103.82    5.73
  -5 -12  -6   -2.42    7.34
  -4 -10  -3   -1.73    4.99
  -3 -11 -10   -8.72    7.74
  -3 -10  -5   11.21    6.16
  -2  -9  -5   11.10    5.53
  -2  -8  -3    9.86    4.20
  -1  -8 -12    2.53    9.14
  -1  -8  -6    0.55    5.58
  -1  -6  -2  198.81    6.24
  -1  -5  -1   72.48    3.73
   0  -6 -12   99.62   11.35
   0  -5  -3    8.58    3.11
   0  -4  -2   27.02    3.22
   1  -4 -11    7.39    6.75
   1  -4  -5   70.46    4.79
   1  -2 -13    6.36    7.06
   2   0  -8   94.42    5.43
   2   0  -6  140.95    4.51
   2   1  -6   14.54    2.18
   2   2  -7   20.37    2.47
  -9 -14  -6    3.29    5.87
  -9 -13  -4    1.13    6.36
  -7  -7   2  100.29    4.40
  -5 -10  -2   35.07    5.90
  -2  -9 -13   26.31   10.75
  -2  -8 -15    5.70   12.12
  -1  -8  -7  108.27    8.33
  -1  -7 -14   13.03    8.93
  -1  -7  -4    7.12    4.23
   0  -6  -5   31.00    5.02
   1  -4 -10    6.27    7.21
   1  -4  -6   -1.96    4.72
   1  -3 -12    1.29    6.05
   2   0  -7  370.28    7.53
   2   1  -8  165.79    5.54
  -8 -13  -5   -0.66    5.85
  -8 -12  -3    2.73    5.84
  -7 -13  -6    4.94    6.34
  -7 -11  -2    4.70    4.70
  -6 -12  -5   -6.85    6.46
  -6 -11  -3    3.16    6.17
  -5 -11  -4    1.78    5.95
  -4 -11  -6   26.56    6.75
  -4  -9  -2    1.47    5.04
  -3 -10 -13   10.83   10.75
  -3 -10  -6    8.30    6.43
  -2  -9  -6   54.03    7.43
  -2  -7  -2    9.44    3.43
  -1  -8 -10   -0.54    8.06
  -1  -8  -9    3.09    7.30
  -1  -8  -8    3.93    6.24
  -1  -7 -13   25.59   10.43
  -1  -6 -15   10.08   10.03
  -1  -5 -16    2.19    9.76
   0  -6 -11   53.76    8.97
   0  -6  -6    9.34    4.91
   0  -5 -13   -1.45    7.43
   0  -4 -14    7.71    7.46
   1  -4  -9    1.46    6.03
   2   1  -7   37.64    3.13
  -7 -13  -7   -1.54    8.03
  -7 -12  -4   -2.70    5.53
  -5 -12  -8   20.83    8.85
  -5  -9  -1   -0.02    4.03
  -4 -11  -7    2.87    7.31
  -3 -10 -12   -1.49    8.98
  -3 -10  -7   50.44    7.76
  -2  -9 -11   -4.58    8.57
  -2  -9  -7    4.16    6.68
  -2  -8 -14   -2.27    9.95
  -2  -8  -4    3.40    4.22
  -2  -5   0  369.87    6.61
   0  -6 -10   37.20    8.66
   0  -6  -7    0.42    4.85
   1  -4  -8   10.89    5.08
   1  -3 -11   -1.30    6.03
   1  -2 -12   22.20    6.73
   1   0  -2   92.27    2.18
  -7 -10  -1   46.94    6.38
  -6 -12  -6   -3.68    7.09
  -5 -12 -10   29.81    9.94
  -5 -12  -9    7.31    8.24
  -5 -11  -5    1.13    6.56
  -5  -8   0   29.23    4.18
  -4 -11 -12   -2.51   10.75
  -4 -11 -11   14.05    9.56
  -4 -11  -9    0.93    7.82
  -4 -11  -8   -0.56    8.24
  -4  -8  -1   73.28    5.80
  -3 -10 -11    5.56    9.69
  -3 -10 -10    1.75    8.77
  -3 -10  -8    9.79    7.45
  -3  -9  -4   13.39    5.70
  -3  -5   1    1.80    1.80
  -2  -9 -10    6.46    7.95
  -2  -9  -9   27.18    7.77
  -2  -9  -8   71.33    8.87
  -1  -7 -12    7.25    9.12
  -1  -6 -14    3.49    8.33
   0  -6  -8   43.64    7.00
   0  -5 -12   39.14    9.10
  -9 -13  -5    0.47    6.32
  -9 -12  -3   -1.46    5.64
  -8 -13  -6   -0.37    6.75
  -8 -11  -2    1.75    6.04
  -7 -13  -8    3.75    8.09
  -7  -9   0    5.50    4.48
  -7  -8   1   15.79    4.49
  -6 -10  -2   17.48    5.96
  -4 -11 -10   -0.07    7.52
  -4  -7   0   24.78    3.57
  -3 -10  -9    7.40    7.04
  -3  -9 -14    6.37   11.22
  -2  -8 -13    8.73   10.02
  -2  -7 -15   -2.96   10.51
  -1  -7  -6  109.98    7.69
  -1  -5 -15   -0.91    8.48
   0  -4 -13   10.80    7.65
   0  -3 -14    0.81    8.36
   1  -3 -10   21.28    6.49
   1  -1 -12    5.51    6.05
  -8 -13  -7   12.52    8.56
  -8 -12  -4    7.51    5.66
  -7 -12  -5    3.43    6.31
  -7 -11  -3   -0.77    5.72
  -6 -12  -7   -0.02    8.76
  -6 -11  -4   17.63    6.33
  -4 -10  -5   -2.00    6.20
  -3  -9  -5    3.06    6.24
  -2  -8  -5   -2.38    4.88
  -2  -7  -3    0.20    3.78
  -2  -6 -16    7.76   10.63
  -1  -7 -10   39.49    9.01
  -1  -7  -7   45.73    6.52
  -1  -6 -13   10.83    8.79
  -1  -5  -2  313.92    7.47
  -1  -3   0 1340.43    9.46
   0  -5 -11   -4.53    7.74
   0  -5  -5    7.93    3.85
   0  -4  -3  428.66    8.61
   0  -2  -1    0.60    1.53
   1  -3  -9   21.23    5.49
   1  -3  -6    6.10    3.68
   1  -2 -11   19.83    6.02
 -10 -13  -5   -1.63    6.83
  -9 -13  -6    4.53    7.18
  -4 -10 -13    0.28   10.03
  -4 -10  -6    9.10    7.00
  -3  -8 -15   -4.59   12.05
  -3  -8  -3   30.27    4.93
  -3  -1   3   16.35    1.64
  -2  -7 -14  -11.81   10.38
  -1  -7  -9    6.80    7.46
  -1  -6  -4  157.71    7.03
  -1  -5 -14    6.38    9.84
  -1  -4  -1  848.19    9.79
   0  -5 -10   94.93    9.87
   0  -5  -6   24.48    4.98
   0  -4 -12   11.72    8.90
   1  -3  -8    2.02    4.60
   1  -2  -4 1596.67   14.63
   1   0 -12   -0.68    5.69
  -9 -11  -2    1.58    5.90
  -8 -13  -8   -0.56    8.35
  -8 -10  -1    5.07    4.33
  -7 -12  -6   -2.08    7.40
  -6 -12 -10   36.13   10.78
  -6 -12  -9    8.87    8.94
  -6  -9  -1    7.76    5.05
  -5 -11 -12  -12.74   11.02
  -5 -11  -7    9.06    7.75
  -5 -10  -4    6.02    5.93
  -4 -10 -12   28.31   12.15
  -3  -9 -12    4.71   10.05
  -3  -9  -6    0.51    6.40
  -2  -8 -11    3.20    9.36
  -2  -8 -10   10.04    8.06
  -2  -8  -7   28.83    7.26
  -2  -6 -15   -1.55   11.75
  -1  -6 -12   -7.66    9.37
  -1  -4 -15   13.00    8.74
   0  -5  -8    0.58    5.37
   0  -5  -7   12.55    5.03
   0  -3 -13    1.36    7.73
   0  -2 -14   -1.65    6.53
   1  -1  -3   43.30    2.45
 -10 -13  -6    2.61    6.89
  -9 -13  -7   68.73    9.37
  -9 -12  -4    6.12    5.36
  -8 -12  -5   -0.09    6.09
  -6  -6   2   42.17    3.26
  -5 -11 -11   18.26   10.51
  -5 -11 -10   -5.02    9.28
  -5 -11  -9   -5.91    8.93
  -5 -11  -8   -2.55    7.31
  -4 -10 -11    3.21   10.23
  -4 -10  -8    2.16    9.00
  -4 -10  -7   17.35    7.39
  -3  -9 -11   -6.70    9.98
  -3  -9 -10   -3.02   10.14
  -3  -9  -7   41.56    7.89
  -3  -8 -14   -4.00   12.20
  -2  -8  -9   43.10    8.72
  -2  -8  -8   -0.15    7.15
  -2  -7 -13   34.02   11.26
  -2  -6  -2    4.36    3.04
  -2  -5 -16    3.62   10.47
   0  -4  -4  722.85   11.89
   1  -1 -11    1.36    5.17
  -9 -13  -8   -0.32    8.97
  -8 -11  -3    3.82    5.03
  -8  -9   0    0.66    4.60
  -7 -12  -7   22.27    7.87
  -7 -11  -4   -1.49    5.85
  -7 -10  -2    0.29    4.89
  -6 -10  -3   13.92    5.68
  -4 -10 -10   22.24    9.01
  -4 -10  -9    6.49    8.11
  -4  -8  -2   93.55    6.18
  -3  -9  -9    1.69    7.74
  -3  -9  -8   11.92    7.16
  -3  -7  -2   40.71    5.24
  -2  -7  -4    2.42    4.24
  -1  -6 -11   -1.49    8.68
  -1  -6  -5  100.90    6.66
  -1  -5 -13   14.00    9.54
   0  -4 -11  175.03   11.68
   1  -2  -9    5.29    5.00
   1  -2  -5  678.76   10.59
 -10 -13  -7   88.36    9.95
 -10 -12  -4    6.11    6.92
  -8 -12  -6    6.72    6.61
  -6  -7   1   28.75    4.31
  -5  -8  -1   74.28    6.16
  -3  -7 -15    0.10   12.35
  -2  -6 -14   40.49   11.35
  -1  -6  -6   55.12    6.35
  -1  -5  -3  119.65    5.61
  -1  -4 -14   22.47    8.60
  -1  -3 -15    7.84    8.30
   0  -4 -10   49.32    8.23
   0  -3 -12   14.37    8.71
   0  -2 -13   16.45    7.98
   1  -2  -8   30.85    4.85
   1  -2  -7   29.30    4.85
   1  -1 -10    1.98    5.62
  -9 -12  -5    8.24    5.86
  -7 -12 -10   17.17   10.28
  -6 -11 -12   -2.14   12.16
  -5 -10 -13    2.65   11.99
  -5  -9  -3    7.99    5.70
  -4  -9 -13    0.57   11.21
  -4  -9  -5    4.28    6.38
  -3  -6 -16   18.14   12.47
  -3  -5 -17   25.87   12.76
  -2  -7  -5   -1.06    4.77
  -2  -5 -15   -0.43    9.76
  -2  -5  -1    3.09    2.40
  -2  -4 -16   13.47   11.70
  -1  -6  -9    1.08    7.28
  -1  -6  -8   11.09    6.37
  -1  -6  -7    2.09    5.30
  -1  -5 -12  -10.56   10.71
   0  -4  -5  153.48    6.53
  -9 -11  -3    8.94    5.65
  -8 -12  -7    2.51    7.48
  -8 -11  -4    8.39    6.48
  -7 -11  -5   38.21    7.53
  -7  -9  -1   69.45    6.48
  -6 -11 -11    1.30   10.78
  -6 -11 -10    1.84    8.36
  -6 -11  -9    0.77    7.97
  -6 -11  -8    2.57    9.06
  -6 -10  -4    9.96    6.00
  -5 -10 -12   50.88   12.69
  -5 -10  -6   15.73    8.15
  -4  -9 -12   -1.26    9.48
  -4  -8 -15   -1.34   12.74
  -4  -7  -1   66.69    4.95
  -3  -8 -12   26.84   10.97
  -3  -8  -5    4.29    5.34
  -3  -7 -14   -1.39   12.12
  -2  -7 -10   43.54    9.05
  -2  -7  -6   85.76    7.46
  -2  -6 -13   -0.09   10.74
   0  -4  -9  141.84    9.06
   0  -3  -3   11.38    2.82
 -10 -12  -5   -5.98    6.76
  -9 -12  -6   -0.13    6.28
  -8 -12  -8   61.99   10.19
  -8 -10  -2    0.27    4.51
  -6  -9  -2    0.96    4.48
  -6  -3   4    6.76    1.67
  -5 -10 -11   -1.36   10.06
  -5 -10  -7    9.77    7.68
  -4  -9 -11   17.33    9.82
  -4  -9  -6    9.17    7.33
  -3  -8 -11   -0.40    9.48
  -2  -7  -9   45.75    8.51
  -2  -7  -8   85.10    8.91
  -2  -7  -7    4.72    6.32
  -2  -6  -3  547.45   11.23
  -2  -4   0    5.47    1.91
  -1  -5 -11   85.19   10.92
  -1  -5  -4  379.46    9.48
  -1  -4 -13    5.88    8.72
  -1  -4  -2  117.90    4.72
  -1  -3 -14   -1.91    8.60
   0  -4  -7   -1.10    4.97
   0  -1 -13   13.77    7.51
   1  -1  -9   67.55    6.24
   1   1 -11   16.51    5.25
 -10 -11  -3    2.83    6.04
  -8 -12  -9    0.37   10.23
  -7 -11  -6    4.97    7.16
  -5 -10 -10   -0.58    8.24
  -5 -10  -9    7.45    9.47
  -5 -10  -8   -2.22    8.24
  -5  -9 -14    3.71   12.04
  -5  -5   2   17.97    2.30
  -4  -9 -10   14.11    8.72
  -4  -9  -9    3.22    7.32
  -4  -9  -8   36.18    7.58
  -4  -9  -7   15.32    6.92
  -3  -8 -10   -1.57    8.71
  -3  -8  -8   64.23    8.47
  -3  -6 -15    8.31   11.65
  -3  -3   2    1.96    0.95
  -2  -6 -12    4.24   10.74
  -2  -5 -14    1.41    9.34
   0  -2 -12   -7.08    6.71
   1   0 -10   62.48    6.72
 -11 -12  -5   -1.64    6.89
  -9 -12  -7    1.72    7.03
  -8 -11  -5    5.86    7.12
  -6 -10 -13    9.58   13.19
  -6 -10  -5   -0.89    6.64
  -3  -7 -13   -2.29   11.18
  -3  -5 -16   -1.36   10.97
  -3  -4 -17   -4.63   12.31
  -2  -4 -15    6.74    9.12
  -1  -5  -5  106.68    6.55
   0  -3 -10   25.77    6.29
   0  -3  -4  297.88    7.55
   0  -2  -2   93.71    3.33
   1  -1  -8  424.17    9.96
   1   0  -3  615.24    6.11
 -10 -12  -6   14.76    6.30
  -9 -12  -8   17.75    8.12
  -9 -11  -4   -0.97    5.24
  -9 -10  -2   15.45    5.63
  -8  -9  -1   42.64    6.23
  -7 -11 -11  -11.52    9.96
  -7 -11 -10   -5.31    8.83
  -7 -11  -9    8.25    8.12
  -5  -9 -13   -5.03   10.92
  -5  -8  -2   34.77    5.02
  -4  -8 -13   16.34   11.40
  -4  -8  -4  120.70    7.89
  -4  -7 -15   14.18   12.10
  -1  -5  -9    4.82    7.21
  -1  -5  -6    0.99    4.42
  -1  -4 -12    2.29    7.99
   0  -3  -9    0.55    5.88
   1  -1  -7   10.46    3.12
   1  -1  -6  140.02    5.34
 -11 -12  -6   21.71    6.86
 -10 -12  -7    5.14    7.24
  -9 -12  -9   11.37    9.15
  -8 -11  -6   13.02    7.70
  -8 -10  -3   -2.36    5.88
  -7 -10  -4    6.14    5.93
  -6 -10 -12   34.19   11.07
  -6  -9  -3    0.57    5.23
  -6  -8  -1  120.97    6.59
  -5  -9 -12    5.99    9.93
  -5  -8 -15    6.09   12.78
  -4  -8 -12   52.43   10.49
  -4  -6 -16    4.42   11.87
  -4  -5   1  855.06    9.06
  -3  -6 -14    5.68   10.59
  -2  -5 -13   -1.24    9.47
  -2  -5  -2   35.79    3.55
  -1  -5  -7   68.79    6.85
  -1  -3 -13   -7.26    8.10
  -1  -2 -14   -2.27    6.87
   0  -2 -11    2.08    6.52
   0  -1 -12   -2.92    6.60
   1   0  -9    2.36    4.57
   1   1 -10  520.11   11.50
 -10 -12  -8    0.60    7.77
  -9 -11  -5    0.84    5.79
  -7  -9  -2   22.28    5.00
  -7  -7   1   16.17    3.70
  -6 -10 -11   -1.18    8.27
  -6 -10 -10    5.04    9.34
  -6 -10  -9   28.35    9.49
  -6 -10  -8    3.14    8.16
  -6 -10  -7   -1.28    6.95
  -5  -9  -6   10.19    5.83
  -4  -8  -5   -3.53    4.92
  -4  -7 -14   -2.90   12.33
  -4  -5 -17   -1.30   12.32
  -4  -4   2   67.75    2.14
  -3  -7 -11    1.70    9.15
  -3  -6  -2   32.12    3.65
  -3  -5 -15    7.74   10.70
  -3  -4 -16   -7.30   12.15
  -2  -6 -10   92.02    9.53
  -2  -6  -5    8.70    4.13
  -2  -4 -14   -2.87    8.80
  -2  -3 -15   12.55    9.11
  -1  -4 -11    6.43    7.70
  -1  -4  -3   94.22    4.81
   0  -3  -6   10.38    4.40
 -11 -12  -7    5.67    6.96
 -10 -12  -9    8.50    7.78
  -8 -11 -11   13.23    9.90
  -8 -11  -8   24.07    9.40
  -8 -11  -7   88.96   10.18
  -7 -10  -5   16.15    6.28
  -6  -9 -14   -4.42   11.87
  -5  -9 -10   23.99    8.61
  -5  -9  -7   39.52    7.93
  -4  -8 -11    3.65    8.73
  -3  -7  -5  139.25    7.80
  -3  -6 -13   13.11   10.11
  -2  -6  -8    3.36    6.29
  -2  -6  -7   77.43    7.01
  -2  -5 -12   -0.54    8.34
   0  -2 -10    0.14    6.06
 -11 -12  -8    4.21    7.04
  -9 -11  -6    2.39    6.27
  -9 -10  -3    3.94    4.93
  -9  -9  -1   -0.96    4.90
  -8 -11 -10   -2.45   10.32
  -8 -10  -4    4.68    6.08
  -8  -8   0    1.99    3.77
  -6  -9  -4   47.11    6.86
  -5  -9  -8    7.74    7.73
  -5  -7  -1   28.00    4.02
  -4  -8 -10    0.98    7.52
  -4  -8  -7    1.10    6.12
  -4  -8  -6   -0.04    5.24
  -4  -6 -15    2.81   11.36
  -3  -7  -7    8.91    5.43
  -3  -7  -6    3.48    5.04
  -1  -4 -10   -3.38    6.43
  -1  -3 -12   -2.02    7.31
  -1  -1 -14   15.01    7.53
   1   0  -8  293.73    7.62
 -12 -12  -7    2.76    5.92
 -10 -11  -5    2.78    5.07
  -7 -10 -12   -0.43   10.59
  -7 -10  -6   35.82    7.25
  -6  -9 -13   -6.68    9.95
  -5  -8 -13    7.64   10.16
  -4  -8  -8   14.88    6.26
  -3  -5 -14    2.27    9.23
  -2  -5 -11   70.44    9.77
  -2  -5  -3   34.80    3.66
  -1  -4  -4  667.88   10.87
  -1  -2 -13   95.46    8.86
  -1  -2   0 1072.26    6.71
   0  -2  -3  148.31    4.17
   2  -3  -1  333.84    8.42
   3  -4  -1   10.19    5.43
   4  -4  -1   34.93    9.74
   4  -3  -1   61.31   10.55
   4  -2  -1  590.47   16.57
   4  -1  -1  308.10   11.41
   5  -7   0   23.31   14.15
   5  -2  -1   21.14    7.69
   8  -4   0   38.34   14.73
   9  -9   3    6.06   23.60
   9   3   1   -2.21   12.69
   9   8   4   -4.95   10.99
  10  -8   3   26.01   25.97
  11  -5   2   49.47   24.68
  11   7   4   -2.15   14.22
  12  -2   2   30.57   16.38
  12  -1   2    3.15   16.65
  12   0   2    5.55   17.19
  12   1   2   -1.03   17.42
  13   2   3   13.65   18.83
  13   5   4    1.46   16.95
  14   3   4    5.17   20.96
   3  -1  -1 1579.37   19.54
   5  -9   1   20.06   17.07
   5  -3  -1    1.20    6.38
   5  -1  -1   45.46    8.38
   6 -10   2   10.06   21.14
   7  -8   1   -6.60   20.98
   7   2   0   18.22   10.38
   8 -10   3   37.40   27.22
   8  -7   1    8.11   18.45
   8   1   0    5.72    9.20
   9  -8   2   52.65   24.71
  10  -4   1   -2.58   13.99
  12  -3   2   24.89   19.41
  13   3   3    1.40   17.53
  13   7   5   -7.31   17.47
  15   6   6   -0.02   19.55
   5  -4  -1   -4.14    6.53
   6  -7   0   34.41   15.12
   6  -3  -1   23.54    9.79
   6  -2  -1    7.45    8.40
   8  -9   2   -5.92   18.92
   8  -5   0    0.14   14.90
   8   6   2    0.10   10.93
   9  -3   0   13.46   11.46
   9  -2   0   10.20   11.43
   9  -1   0   -0.34   10.59
   9   0   0   12.07   11.42
   9   7   3   -5.09   12.01
  10  -7   2   16.41   22.74
  10  -5   1    9.42   17.39
  10   5   2   15.20   13.29
  11  -2   1   -2.45   12.74
  11  -1   1   15.78   12.79
  11   0   1   49.28   16.21
  11   4   2   -5.40   15.67
  11   6   3    7.85   15.88
  12   5   3   10.04   15.87
  14   4   4    8.43   18.92
  14   6   5   -4.43   17.49
   0  -9   1   38.45    5.65
   0  -7   0   19.74    4.31
   2  -8   0   -1.87    9.39
   4  -8   0   -2.40   13.22
   4   0  -1  228.42    9.72
   5  -5  -1  257.87   16.32
   5   0  -1  423.98   18.83
   6  -4  -1   23.58    8.70
   6  -1  -1   -4.31    6.80
   8   2   0    5.73    9.51
   9  -4   0   -5.27   14.62
   9   1   0   15.32   11.24
   9   4   1   26.37   16.54
  10   3   1    4.58   13.85
  10   8   4    5.13   11.64
  11  -3   1   11.01   15.09
  11   1   1   10.58   13.97
  12  -4   2   -1.45   16.81
  12   3   2    0.39   16.11
  13   4   3    2.43   17.07
  13   6   4   35.35   20.10
  15   5   5    6.72   19.87
   2  -1  -1 9999.00   38.07
   3   0  -1 1444.75   18.35
   6   0  -1    4.75    5.85
   6   5   1    4.83    6.30
   7  -7   0   10.43   18.11
   7  -3  -1    0.56    8.65
   7  -2  -1    6.51    8.28
   7  -1  -1   13.30    8.66
   8  -8   1   -1.62   17.83
   9 -10   3    7.89   26.21
   9  -7   1    1.73   18.92
   9   6   2   -5.14   12.78
  11  -4   1    3.42   15.59
  13  -2   2    3.28   16.68
  13  -1   2   -3.48   16.48
  13   0   2   -3.58   16.44
  13   1   2   -2.46   16.54
  14   2   3   -2.09   17.77
  14   5   4   -4.87   16.64
   1  -8   0  162.62   10.67
   1  -4  -1   -0.92    2.52
   4 -10   1   -9.74   16.38
   4  -6  -1    5.22    7.69
   5   5   1  138.13    7.85
   6  -5  -1   -5.20    9.44
   7  -9   1    6.10   18.11
   7  -4  -1    4.85    9.73
   7   0  -1    9.79    7.49
   9  -9   2   -3.32   24.64
   9  -5   0    1.42   14.45
   9   2   0   -0.68   12.15
  10  -8   2    3.64   22.56
  10  -3   0    6.50   14.33
  10  -2   0   25.14   12.71
  10  -1   0    6.16   10.85
  10   0   0   10.82   12.94
  11   5   2    2.36   15.64
  12  -1   1  -18.36   16.51
  12   4   2   -3.42   16.36
  13   2   2   12.82   15.18
  14   3   3    4.04   19.39
   0   2   1    0.55    1.68
   2  -6  -1    1.36    5.25
   5 -10   1    3.23   17.52
   5  -6  -1  169.27   16.61
   5   1  -1  156.49   13.70
   6  -8   0    5.26   14.76
   6   1  -1  240.55   19.87
   8  -2  -1    3.86    9.59
   8  -1  -1    2.54    8.15
   8   5   1   10.82   10.34
  10  -4   0   21.26   14.87
  10   1   0   15.12   12.18
  10   4   1   -7.69   13.07
  11  -5   1    5.99   17.79
  11   3   1    8.05   13.70
  12  -3   1    3.65   16.81
  12  -2   1   -5.82   14.82
  12   0   1   -7.03   12.64
  12   1   1   27.82   16.22
  12   6   3   -2.17   13.96
  13   5   3   14.20   15.92
  15   6   5    3.29   17.48
   4   1  -1  262.94   10.10
   7  -5  -1   42.80   12.94
   7   1  -1    9.30    7.42
   8 -10   2   32.28   20.06
   8  -7   0   -5.73   15.90
   8  -4  -1   34.72   13.01
   8  -3  -1   21.92    9.22
   8   0  -1  -10.88    8.56
   9  -8   1   13.08   20.21
  10  -7   1   38.84   19.83
  10   6   2    1.66   13.80
  13   3   2    1.78   15.24
  14   4   3    4.66   16.70
  14   6   4    2.88   18.13
   3  -9   0   -2.86   13.07
   3  -7  -1    3.64    8.67
   4  -9   0   28.59   14.94
   5  -7  -1    6.10   12.35
   6 -10   1    5.60   18.75
   7  -8   0  -10.87   15.18
   8  -9   1   50.41   19.06
   9   3   0   17.46   12.12
   9   5   1   15.54   12.37
  10  -5   0   -1.60   14.88
  11  -2   0   -0.07   11.45
  11  -1   0   -9.33   12.30
  11   0   0    6.47   12.14
  12  -4   1    4.10   15.65
  15   5   4    9.69   17.81
   2  -9   0    4.89    9.91
   2   0  -1  732.08    9.85
   6   4   0   -2.28    6.93
   7   4   0   12.87   10.01
   8  -5  -1    8.00   12.44
   8   1  -1    1.03    9.03
   9 -10   2   15.16   23.16
   9  -3  -1   11.50   10.25
   9  -2  -1   -3.07    8.36
   9  -1  -1    3.41    9.60
   9   0  -1   -2.67   10.31
  11  -3   0   21.40   12.87
  11   1   0   14.38   14.06
  11   4   1   10.38   14.55
  12   3   1   16.36   15.81
  12   5   2    7.67   14.41
  13  -2   1   -4.29   14.19
  13  -1   1    8.31   14.70
  13   0   1  -13.10   15.54
  13   4   2    0.14   15.01
  13   6   3   10.29   15.60
  14   2   2    6.73   17.04
   1  -6  -1  153.73    6.20
   2  -7  -1    7.31    6.17
   3   1  -1  744.88   11.98
   4   5   1  357.72    7.02
   5  -3  -2    4.56    5.25
   5   2  -1   75.81    8.61
   6  -7  -1   -0.87   12.21
   6   2  -1   11.69    7.28
   7   2  -1   18.94    9.65
   8  -8   0    9.16   16.63
   8   4   0  166.27   15.41
   9  -9   1    3.42   21.58
   9  -7   0   -1.09   15.55
   9  -4  -1   -3.32   12.45
  10  -8   1   -1.38   21.79
  10   3   0   -6.16   11.39
  10   5   1   -1.52   13.05
  11  -4   0   -3.11   13.22
  11   6   2   10.15   13.02
  14   5   3    3.51   16.33
   4  -4  -2    1.25    6.52
   4  -3  -2   -2.09    4.19
   4  -2  -2  409.69   19.67
   5  -4  -2   58.79    9.85
   5  -2  -2   -5.47    6.08
   6  -3  -2    1.97    6.21
   6  -2  -2    1.86    6.30
   7  -9   0   -5.80   18.59
   7  -7  -1  -11.55   13.77
   8   2  -1   23.08    9.72
   8   7   2   -2.51    7.80
   8   8   3    4.91    6.63
   9  -5  -1   13.25   12.82
   9   1  -1    6.69   11.12
   9   8   3  114.79   11.73
  10  -3  -1  -10.46   13.05
  10  -2  -1    2.92    9.55
  10  -1  -1    0.33    9.93
  11  -5   0    6.94   17.31
  12  -2   0   -0.46   13.36
  12  -1   0    4.06   13.96
  12   0   0    2.50   11.36
  12   7   3    2.64   12.81
  13   2   1  -13.63   14.87
  14   3   2    4.24   14.88
  15   6   4    5.99   17.69
   3  -8  -1   93.45   13.21
   3  -4  -2    0.97    4.58
   3  -3  -2    5.88    3.39
   5  -5  -2   -1.32    7.39
   5  -1  -2   11.85    6.47
   6  -4  -2  188.11   13.72
   6  -1  -2   11.97    7.60
   7  -3  -2   -7.21    7.52
   7  -2  -2   25.30    9.28
   8 -10   1   -8.92   17.71
   9  -8   0   -5.21   17.76
   9   4   0    1.65   11.58
   9   7   2    9.18   10.16
  10  -7   0   -4.39   18.20
  10  -4  -1    1.65   10.80
  10   0  -1   14.64   11.83
  11   5   1    5.54   15.91
  12  -3   0   -7.72   14.37
  12   1   0    2.64   13.23
  12   4   1   35.67   15.92
  13   5   2    9.94   14.43
   0  -8   0    2.94    3.62
   3  -2  -2    0.14    3.48
   4 -10   0   -5.16   14.08
   4  -1  -2  656.66   14.26
   4   2  -1    3.34    4.30
   5 -10   0   16.57   16.59
   6  -8  -1    6.26   13.25
   6  -5  -2    6.75    8.68
   7  -4  -2  -11.32    8.66
   7  -1  -2    2.60    6.62
   7   6   1    1.70    6.91
   7   8   3    1.80    4.10
   8  -9   0   15.34   18.60
   8  -7  -1    5.05   14.45
   8  -2  -2   14.98    8.28
   8   6   1   27.73    9.36
  10   1  -1    4.62   12.36
  10   7   2    9.34   11.40
  11   3   0    8.75   12.89
  12  -4   0   19.68   14.92
  12   6   2   10.26   13.26
  13   3   1    4.50   13.19
  14   4   2   10.65   14.43
  14   6   3   -3.51   14.70
   1  -9   0    3.06    5.90
   3 -10   0    0.88   10.96
   4  -6  -2  223.11   12.82
   5  -6  -2   35.91    9.57
   5   0  -2   -1.03    5.14
   6 -10   0   -1.80   17.31
   6   0  -2   -8.25    9.41
   7  -8  -1   -1.32   14.97
   7  -5  -2    2.90    9.65
   7   0  -2    7.98    7.23
   8  -4  -2   -0.47    9.75
   8  -3  -2    4.06    7.44
   8  -1  -2    4.42    8.38
   9 -10   1    7.36   21.99
   9   6   1    3.67    9.45
  10  -5  -1   -4.27   12.55
  11  -3  -1    2.35   12.46
  11  -2  -1   -1.85   10.75
  11  -1  -1    6.97   12.40
  11   0  -1   -0.03   10.83
  13  -1   0   -8.24   14.78
  13   0   0   18.05   13.84
  13   7   3   -9.48   12.49
  14   2   1   -2.37   14.21
   1  -7  -1   42.40    5.12
   2  -8  -1    8.28    7.32
   6   6   1   35.24    6.19
   6   7   2    9.05    4.33
   8  -5  -2   -3.03    9.94
   8   0  -2   30.11    9.33
   9  -7  -1   34.26   15.91
   9  -3  -2    9.05    9.05
   9  -2  -2   45.03   11.11
  10  -8   0   -8.19   20.14
  10   6   1    0.72   13.25
  11  -4  -1    6.28   12.93
  11   1  -1   15.48   11.41
  11   7   2   -9.45   13.19
  12   3   0   10.36   17.12
  12   5   1   -2.16   14.06
  13   4   1   -2.88   14.01
  13   6   2    3.94   15.67
  14   5   2    8.38   15.67
  -1   0   1  226.03    3.86
   2  -4  -2   39.53    4.08
   3  -1  -2    2.56    3.73
   4  -9  -1   26.57   12.82
   4   0  -2 2230.95   25.18
   5  -7  -2    4.87   10.96
   6   1  -2   11.38    9.44
   7   1  -2   10.19    9.77
   7   5   0   94.71    9.47
   8  -8  -1   14.50   15.77
   8   5   0   32.38    9.70
   9  -9   0   -1.21   18.33
   9  -4  -2   -0.24   10.96
   9  -1  -2    2.01    8.23
   9   0  -2    7.51    9.29
   9   3  -1    7.05   11.75
   9   5   0  -12.33   13.39
  11  -5  -1    7.91   15.57
  11   4   0   -3.36   14.10
  12  -2  -1    2.27   13.99
  12  -1  -1   10.67   13.30
  13   2   0   -1.79   16.56
  14   3   1   -0.74   15.51
  15   6   3    2.59   18.52
   0  -5  -1    2.53    1.92
   2 -10   0   -6.00    7.57
   3  -9  -1    4.98   10.53
   5   1  -2   57.99   11.59
   6  -7  -2   -3.16   10.89
   8 -10   0   38.96   20.57
   8   1  -2    2.84    8.99
   9  -5  -2    8.39   11.65
  10  -7  -1    4.22   19.26
  10  -3  -2   -3.85    9.91
  10  -2  -2   18.96   10.29
  10  -1  -2    9.15    9.00
  10   3  -1    8.14   13.97
  11   6   1  -11.85   12.08
  12  -3  -1    0.51   12.86
  12   0  -1    8.58   12.23
   2  -2  -2 1180.78   13.68
   3   2  -1  141.60    5.19
   6   5   0    5.04    4.36
   7  -7  -2   -9.99   13.10
   9  -8  -1    0.61   16.36
  10  -4  -2   17.96   12.11
  10   0  -2    5.61   10.31
  10   5   0   19.44   14.00
  12   1  -1    6.29   12.58
  12   4   0   10.75   14.59
  12   7   2    0.47   11.92
  13   3   0   20.70   16.02
  13   5   1    2.10   13.61
  14   4   1   -3.26   15.29
   0  -3  -1    4.79    1.26
   5  -8  -2    4.87   12.63
   5  -4  -3   61.85   10.55
   6  -4  -3   25.97    8.59
   6  -3  -3   80.50    9.22
   6  -2  -3   12.24    7.46
   7  -3  -3   41.18    8.65
   7   4  -1   -1.03    8.35
   8  -9  -1    9.51   17.76
   8  -7  -2   10.69   14.27
   8   4  -1  128.57   14.64
   9 -10   0    2.77   21.39
  10  -5  -2    7.55   13.20
  11  -2  -2    5.08    9.91
  11   3  -1    2.89   12.54
  11   5   0   -6.51   14.32
  12   6   1   -9.60   14.40
  14   6   2    0.91   15.11
   1  -8  -1    2.62    4.93
   2  -9  -1   33.24    8.58
   3   0  -2 3233.06   25.06
   4   1  -2  133.39    9.50
   5 -10  -1    6.49   15.12
   5  -2  -3   34.27    9.38
   6  -8  -2    2.11   12.82
   6  -5  -3    3.45    8.58
   6  -1  -3  151.78   15.67
   6   2  -2    4.59    6.43
   6   8   3    0.83    1.98
   7  -8  -2   10.80   15.92
   7  -4  -3   54.69   10.06
   7  -2  -3   14.47    8.15
   7  -1  -3   38.69    9.75
   8  -3  -3   -5.18    7.98
   8  -2  -3    4.59    7.31
   9   4  -1   23.50   12.35
  10  -8  -1   -9.20   20.35
  10   1  -2   20.07   11.11
  11  -4  -2    0.79   11.66
  11  -3  -2   -6.87   11.00
  11  -1  -2    0.60   10.07
  11   0  -2    3.73   11.71
  13   0  -1    2.78   12.85
  13   7   2    0.16   15.25
   4 -10  -1   -5.79   13.44
   4  -4  -3   -0.58    4.87
   5  -1  -3  999.88   22.82
   6   4  -1   11.47    5.69
   7  -5  -3    6.87   10.29
   8  -4  -3   16.25    9.74
   8  -1  -3    4.14    8.20
   9  -9  -1    5.21   18.67
   9  -7  -2  -11.62   14.72
   9   7   1   -2.07    9.48
  10   4  -1   49.45   14.82
  11  -5  -2    0.37   15.95
  11   1  -2   14.06   13.71
  12   3  -1    7.01   16.04
  12   5   0   11.54   14.95
  13   4   0    5.57   14.54
  14   3   0    3.22   15.50
  14   5   1    1.40   15.33
   2  -7  -2   17.58    5.30
   2  -1  -2 1785.13   15.72
   3  -8  -2    0.52    8.04
   5  -6  -3    3.13    8.56
   5   2  -2   13.33    6.33
   5   5   0    7.77    3.81
   5   6   1    3.34    2.73
   7   0  -3   10.10    8.68
   8  -8  -2    9.56   15.52
   8  -5  -3   12.96   10.78
   8   0  -3   36.66   10.99
   8   7   1   -3.76    6.92
   9  -4  -3   -0.98   10.60
   9  -3  -3    7.31    8.97
   9  -2  -3    3.11    7.89
   9  -1  -3   -0.39    8.80
   9   8   2    2.91    6.94
  10   7   1    2.40    9.12
  11   4  -1   -3.97   15.33
  12  -2  -2    6.82   12.90
  12  -1  -2    4.27   12.12
  12   0  -2    5.73   13.70
  13   2  -1   -3.09   14.67
  13   6   1    4.35   12.83
   1 -10   0    0.86    3.98
   3 -10  -1    9.31   10.32
   3  -4  -3   30.92    4.59
   4  -6  -3   49.03    8.80
   6  -9  -2    1.10   13.53
   7  -9  -2   10.49   16.85
   8 -10  -1    9.31   16.46
   8   6   0   -1.46    8.22
   9  -8  -2   15.77   17.36
   9  -5  -3   20.78   13.23
   9   0  -3    2.40    9.47
   9   3  -2   44.50   14.82
   9   6   0    0.67    9.23
  10  -7  -2    5.54   16.17
  10  -3  -3   10.79   11.32
  10   6   0   43.98   12.56
  11   7   1    8.62   10.78
  14   4   0   12.13   17.11
   1   0  -1  237.57    4.01
   3  -3  -3    2.98    3.26
   4  -9  -2    6.74   10.92
   4  -1  -3  517.10   12.82
   5  -7  -3    3.38    9.58
   5   0  -3   -8.05    5.77
   6  -7  -3    7.22   12.36
   7  -7  -3   -1.89   12.88
   7   1  -3  321.44   19.68
   8   8   2   -0.13    4.88
   9   5  -1    2.52   13.77
  10  -4  -3   19.42   11.56
  10  -1  -3    8.52    9.58
  10   0  -3   11.88   11.27
  11   6   0   -2.23   11.45
  12   1  -2    6.15   12.30
  12   4  -1   -8.74   15.00
  12   7   1    5.68   13.67
  13   3  -1    9.17   15.39
  13   5   0   -6.95   15.35
  14   6   1    3.84   15.70
   0  -9   0    3.79    2.71
   1  -6  -2    2.10    2.93
   2  -8  -2   18.21    8.11
   3  -6  -3   17.83    5.94
   3  -2  -3  462.09   10.76
   4  -7  -3   46.88    9.99
   5   4  -1    1.14    3.56
   6   1  -3   -1.00    6.78
   7   6   0    7.85    6.16
   7   7   1    2.57    4.96
   8  -9  -2    1.43   17.45
   8  -7  -3   -6.99   13.64
   8   5  -1   -3.94    8.21
   9   1  -3    3.83   11.98
  10  -5  -3    5.99   13.90
  10   5  -1   -5.06   13.45
  11  -3  -3   14.71   12.39
  11  -2  -3   -2.97   10.36
  12   2  -2   -9.84   14.74
   3  -9  -2    1.93    9.38
   4   2  -2   49.54    5.50
   5  -8  -3   34.49   13.71
   6  -8  -3   24.23   13.75
   7  -8  -3   11.49   15.23
   7  -3  -4   -1.33    7.39
   7   5  -1   -5.88    7.97
   9  -9  -2    4.80   18.58
   9  -7  -3   -2.50   15.44
  10   1  -3    9.13   13.46
  11  -4  -3    2.31   12.77
  11   0  -3    2.33   11.76
  11   3  -2   16.66   16.11
  11   5  -1   -5.17   13.86
  12   6   0    1.64   12.63
  13   4  -1  -13.21   17.01
  14   5   0    7.19   18.73
   1  -9  -1   19.98    5.65
   2 -10  -1    6.48    6.46
   4   0  -3  516.49   13.24
   5 -10  -2   23.97   16.07
   5  -4  -4    0.82    6.04
   5  -3  -4   21.75    6.99
   5   7   2   -1.21    1.84
   6  -5  -4   -5.87    8.33
   6  -2  -4  287.28   19.92
   7  -5  -4   -0.19    9.36
   7  -2  -4  114.71   14.69
   7   2  -3   -0.94    8.64
   8  -8  -3   24.48   17.28
   8  -3  -4   -1.12    7.93
   8  -2  -4    7.69    8.36
   8   2  -3   51.56   13.43
   8   4  -2    6.62   12.49
   9   4  -2    8.14   12.39
  11   1  -3   -0.01   12.29
  12   3  -2    1.97   14.03
  13   2  -2  -12.57   14.68
   1  -7  -2    6.21    4.08
   1  -2  -2    2.59    1.84
   2   0  -2 2974.01   19.60
   3  -1  -3 1149.71   16.43
   4 -10  -2    3.96   12.31
   5  -5  -4   -2.16    7.06
   5  -2  -4   -3.00    5.66
   6  -1  -4    4.58    6.91
   7   4  -2    9.17    9.70
   8 -10  -2   10.90   20.29
   8  -5  -4    6.83   10.55
   8  -1  -4    1.18    9.03
   9  -4  -4    6.42   10.58
   9  -3  -4    3.39    9.74
   9  -2  -4   10.76    8.98
   9  -1  -4    8.61    8.49
  10   4  -2   12.06   14.75
  12   0  -3   -0.38   12.19
  12   5  -1   10.55   13.90
  13   6   0    0.05   14.53
   2  -3  -3  121.66    5.67
   4  -4  -4    7.14    4.72
   5  -6  -4   15.03    8.60
   6  -9  -3    7.74   16.69
   6   2  -3    7.01    8.41
   6   5  -1   16.08    5.73
   6   6   0   26.68    4.79
   7  -9  -3    9.89   16.77
   7   0  -4   30.70   10.77
   7   8   2    2.69    3.28
   8   0  -4  403.22   22.09
   9  -8  -3    9.14   15.50
   9  -5  -4    4.27   11.50
  10  -4  -4   -2.02   12.47
  10  -2  -4    4.26   10.05
  10  -1  -4   14.16   10.37
  11   4  -2   -2.35   14.91
  13   3  -2   -6.75   16.13
  13   5  -1   -1.59   16.79
  14   4  -1  -13.03   17.19
  -1  -1   1 1004.00    7.37
   2  -9  -2   99.70   10.18
   3  -8  -3    5.76    8.87
   4  -3  -4    4.78    4.78
   5  -1  -4   12.77    6.50
   6  -7  -4   -4.62   12.06
   7  -7  -4   -7.58   13.23
   8  -9  -3    0.48   18.47
   9   0  -4   26.44   11.77
   9   3  -3   17.49   14.53
   9   7   0   13.34    8.84
  10  -5  -4   -5.95   13.91
  10   0  -4   -6.13   13.30
  10   6  -1    4.19   12.23
  10   7   0    1.00    8.92
  11  -2  -4   -0.20   11.09
  11   7   0   20.31   11.45
  12   4  -2   -0.47   15.50
  14   6   0   12.57   16.19
   2  -2  -3    0.94    2.94
   3 -10  -2    3.18    9.57
   4  -9  -3   20.56   13.08
   4  -6  -4   -0.68    7.07
   4  -2  -4   -3.42    4.79
   4   1  -3  953.04   17.37
   5  -7  -4    1.04   10.08
   6   4  -2   -0.63    5.80
   8  -7  -4   15.81   14.29
   9   1  -4   -4.61   11.80
   9   6  -1   -4.74   11.16
  10   3  -3   21.44   14.65
  11  -1  -4   -6.41   12.95
  11   6  -1    9.20   11.93
  12   2  -3  -14.13   16.44
  12   7   0    4.28   12.66
   1  -8  -2  105.79    7.64
   2  -7  -3  516.02   13.08
   2   2  -1 1906.44   12.60
   3   0  -3   29.26    4.55
   4  -7  -4    6.63    9.64
   4   4  -1  366.04    8.01
   5   0  -4   23.07    9.25
   5   2  -3    9.65    5.44
   5   8   4   -0.07    1.77
   6  -8  -4   38.14   16.67
   6   7   1    2.33    3.50
   7  -8  -4   30.98   17.01
   8   6  -1    3.29    7.39
   8   7   0    9.23    7.27
   9  -7  -4   -0.52   15.90
   9   5  -2   15.50   12.49
   9   8   1   -2.09    6.02
  10   1  -4   -3.74   13.14
  10   5  -2   -1.31   13.33
  11   0  -4   -5.45   12.75
  11   3  -3   12.13   17.03
  11   5  -2   -4.80   17.23
  12   6  -1   -2.74   13.20
  13   4  -2    2.73   15.89
  14   5  -1   -4.39   17.44
   0  -8  -1   25.66    3.62
   3  -3  -4    1.68    4.02
   3   2  -2  186.74    6.44
   4  -1  -4  162.03   10.25
   5  -8  -4    8.78   13.98
   6  -3  -5   -0.69    6.75
   6   1  -4    0.83    7.49
   7 -10  -3  -14.57   17.35
   7  -5  -5   15.15   10.48
   7  -4  -5    3.84    8.59
   7  -3  -5    1.72    7.84
   7  -2  -5    9.83    7.53
   8 -10  -3   -1.93   22.23
   8  -8  -4    7.73   15.63
   8  -4  -5   -0.70    9.96
   8  -3  -5   30.13    9.98
   8  -2  -5   -0.90    9.03
   8   5  -2    0.93    9.21
   9  -3  -5    9.55    9.50
  12   0  -4    8.22   11.98
  12   3  -3   -7.97   16.83
  13   6  -1  -11.60   17.62
   3  -9  -3   34.78   10.48
   3  -6  -4   27.85    6.95
   5 -10  -3   19.36   14.98
   6  -5  -5    1.77    8.90
   7  -1  -5   19.92   10.65
   8  -5  -5    8.58    9.91
   8   2  -4   11.08   12.36
   9  -8  -4  -13.91   18.56
   9  -5  -5    8.27   12.16
   9  -4  -5    9.49   10.02
   9  -2  -5    1.89    9.68
   9   4  -3  -10.41   12.83
  10  -3  -5   -1.06   10.93
  10   4  -3    4.12   16.38
  12   5  -2   -3.00   15.64
   2  -8  -3  112.32    9.20
   2  -1  -3   -3.01    3.12
   3   5   1   84.33    1.75
   4 -10  -3    8.27   12.26
   5  -5  -5   11.08    8.66
   5  -4  -5    6.85    6.93
   5   5  -1   27.55    4.50
   6  -9  -4   16.39   17.23
   6  -6  -5   -5.41   10.82
   7  -9  -4    1.39   17.30
   7   2  -4    7.12   11.91
   7   5  -2   21.04    7.42
   7   6  -1    6.33    5.90
   8  -9  -4   -2.48   22.28
   8   4  -3   20.89   11.45
   8   8   1    8.19    5.26
  10  -5  -5   -7.18   15.49
  10  -4  -5    0.27   12.32
  11   4  -3   11.74   16.48
  13   3  -3    5.07   17.17
  13   5  -2   11.78   18.60
  14   6  -1    6.04   18.96
   0   1   1   93.64    2.09
   2 -10  -2    3.77    6.04
   3   6   3  176.80    3.83
   5  -6  -5   12.58    8.67
   5  -2  -5    0.92    5.97
   5   1  -4   -3.83    6.35
   5   4  -2   18.97    4.42
   6  -7  -5   10.68   14.65
   7  -7  -5    8.36   14.01
   7   7   0   21.38    6.06
   8  -7  -5    1.09   15.03
   8   0  -5   48.06   12.01
   9   0  -5   26.38   14.01
  10   0  -5   14.50   13.18
  11  -2  -5   -1.85   13.00
  11  -1  -5   23.04   13.39
  12   2  -4    0.53   16.27
  12   4  -3    0.63   17.05
   1  -6  -3    9.44    3.90
   4  -3  -5   20.04    5.99
   4   2  -3    0.61    3.87
   5  -7  -5   19.67   12.06
   7   4  -3   17.32    8.07
   8   3  -4    5.06   14.19
   9  -7  -5   -1.10   16.52
   9   1  -5   -5.85   14.67
   9   3  -4    2.14   15.01
  10   3  -4    4.56   16.29
  10   6  -2   14.53   13.90
  10   7  -1    0.56   10.82
  11   0  -5   18.10   14.62
  11   3  -4    9.54   18.31
  11   6  -2   -3.47   14.60
  11   7  -1   10.16   11.55
  12   7  -1   -2.61   14.17
  13   4  -3  -16.39   19.81
   0  -5  -2   24.99    2.82
   1  -9  -2  408.78   12.92
   1  -3  -3  199.74    6.48
   2  -4  -4    4.18    3.67
   3  -1  -4   45.08    5.49
   4  -6  -5   -2.03    7.69
   5  -1  -5   -1.95    7.06
   5   6   0    8.13    3.34
   6  -8  -5   17.20   14.99
   7 -10  -4    9.36   19.22
   7  -8  -5   20.67   15.02
   8  -8  -5    7.09   18.43
   8   1  -5    6.03   12.64
   9   6  -2    6.96    9.83
   9   7  -1    9.38   10.51
  10   1  -5   15.76   14.66
  10   5  -3   20.21   15.48
  12   6  -2  -14.18   14.38
   0  -6  -2   43.53    3.50
   1  -7  -3    4.80    4.93
   2  -9  -3   64.01    8.90
   2  -3  -4   12.65    3.80
   4  -7  -5   -0.99    9.47
   4  -2  -5    3.10    5.30
   5  -8  -5   10.90   15.06
   6   5  -2    3.17    5.08
   7  -5  -6    7.02    9.75
   7  -4  -6    8.21    9.86
   7  -3  -6    3.76    9.03
   7   1  -5    0.68   10.94
   8  -5  -6    8.85   10.30
   8  -4  -6   -5.15   10.38
   8  -3  -6   11.71   10.71
   9  -4  -6    8.13   11.43
   9  -3  -6    0.55   11.35
   9  -2  -6    4.30    9.96
   9   5  -3   40.40   13.89
  11   1  -5   -5.30   17.67
  11   5  -3   -6.30   15.37
  12   3  -4   -2.34   18.69
  12   5  -3   15.43   18.55
  13   6  -2    0.15   16.89
   4   1  -4    3.55    4.55
   5 -10  -4    0.61   13.96
   5   0  -5   -1.18    6.84
   6  -5  -6    1.23    9.62
   6  -4  -6    3.59    8.88
   6  -3  -6    2.13    7.86
   6   4  -3   19.79    5.94
   6   6  -1   -1.40    4.79
   7  -2  -6    7.27    8.93
   8  -1  -6   11.47   10.59
   8   5  -3    1.44   10.91
   8   6  -2    8.96    8.14
   9  -5  -6   34.63   14.88
   9  -1  -6   11.75   11.61
   9   8   0    4.63    6.80
  10  -4  -6    0.23   13.37
  10  -3  -6   12.49   12.86
  10  -2  -6   13.68   13.15
  10   4  -4    8.84   17.81
   0  -7  -2   34.61    4.05
   3  -6  -5  140.28    9.46
   3  -4  -5    4.56    5.52
   3  -3  -5   22.45    5.52
   3   0  -4  108.52    6.54
   4  -1  -5    2.63    5.79
   5  -5  -6    1.34    9.73
   6  -9  -5    2.51   15.77
   6  -2  -6    8.46    8.35
   7  -9  -5   10.42   18.92
   7  -1  -6   51.43   12.47
   8  -9  -5    8.47   20.05
   8   7  -1   -7.73    7.15
   9   4  -4    4.44   16.30
  10  -1  -6    5.73   13.85
  11   2  -5   30.58   18.94
  11   4  -4   -8.25   18.08
  12   4  -4    5.54   20.38
  13   5  -3    0.52   18.99
   0  -9  -1   51.74    3.74
   1  -8  -3    8.67    5.63
   1  -2  -3   49.81    3.74
   1   1  -1  989.43    7.61
   2  -2  -4  259.29   11.35
   4 -10  -4   34.76   12.71
   4   6   1    1.39    1.57
   5  -9  -5   -1.49   15.96
   5  -6  -6   -6.07    9.39
   6  -7  -6   -8.25   12.98
   6  -1  -6    0.86    9.49
   7  -7  -6    0.26   16.20
   7   8   1   -0.83    3.75
   8  -7  -6   19.81   16.20
   8   0  -6   13.75   12.86
   8   4  -4    1.34   12.01
   9   0  -6   -6.25   12.49
  10   0  -6   15.20   14.85
  12   2  -5    6.11   18.95
   2  -8  -4   30.95    7.77
   3  -7  -5    6.56    7.70
   5   1  -5   86.07   13.50
   7  -8  -6    8.63   18.78
   7   5  -3    9.19    7.16
   7   6  -2    6.02    6.72
   8  -8  -6   -7.21   20.32
   9   1  -6   -5.84   16.05
   9   3  -5   -4.68   15.99
  10   3  -5    2.10   17.22
  11   0  -6    3.72   13.69
  11   3  -5   13.81   20.01
  11   6  -3   -6.50   15.54
  11   7  -2   18.97   14.61
  12   7  -2    4.80   14.96
   4  -6  -6   10.37    9.40
   4  -4  -6   -2.05    7.64
   4  -3  -6   16.46    7.99
   4   0  -5  254.43   12.57
   5  -7  -6    3.48   11.76
   6  -8  -6    5.52   14.28
   6   2  -5    2.15   12.46
   7 -10  -5   -2.58   20.93
   7   4  -4    4.55    9.79
   8  -4  -7   15.40    9.89
   8  -3  -7   -4.19   10.36
   8   1  -6   30.14   16.79
   8   3  -5   58.09   18.86
   9  -3  -7   -2.81   13.27
  10   1  -6   22.50   15.09
  10   6  -3   14.25   11.94
  10   7  -2   -0.18    9.70
  12   3  -5   -2.80   19.89
  12   6  -3  -11.62   16.00
   1 -10  -2   34.49    5.18
   2  -1  -4 2533.54   23.72
   3 -10  -4   -7.74   10.76
   3   2  -3   35.81    4.46
   4   2  -4   10.25    4.80
   5  -8  -6   16.39   14.45
   5   4  -3   24.93    5.04
   6   7   0  352.95    8.88
   7  -5  -7   11.69   11.40
   7  -4  -7    1.78   10.83
   7  -3  -7    3.17   10.85
   7   1  -6   -3.95   11.80
   8  -5  -7    1.13   12.95
   8  -2  -7   -1.58   10.60
   8   8   0   -2.03    5.53
   9  -5  -7   -7.46   14.47
   9  -4  -7  -14.52   11.14
   9  -2  -7   -5.38   12.39
   9   5  -4  -12.86   15.51
   9   6  -3   18.71   10.22
   9   7  -2   16.28   10.02
  10  -2  -7    0.34   12.70
  10   5  -4   17.97   16.17
  11   5  -4   -4.10   16.01
  12   5  -4    2.67   19.56
  13   6  -3    6.25   17.64
   1  -4  -4  230.16    8.49
   2  -9  -4   28.67    9.55
   2  -6  -5   44.25    8.35
   2  -4  -5   55.12    5.87
   3  -1  -5   15.77    5.76
   4  -7  -6    4.99   10.21
   6  -9  -6    5.63   19.86
   6  -5  -7    6.62   10.58
   6  -4  -7    8.81   10.32
   7  -9  -6   12.10   19.86
   7  -2  -7   11.69    9.65
   7   7  -1   12.90    6.21
   8  -1  -7   -6.05   11.68
   9  -1  -7    3.12   14.12
  10  -1  -7    7.86   15.60
  10   4  -5    2.85   16.17
  11   2  -6    7.82   19.97
  11   4  -5   78.96   22.53
   1  -9  -3  219.29    9.70
   3   4  -1 1237.80   11.87
   5  -4  -7   -1.81    9.97
   6  -6  -7   28.14   12.95
   6  -2  -7   30.25   12.13
   6   1  -6    2.89    9.51
   6   5  -3    6.30    7.14
   7  -7  -7    6.98   15.33
   8  -7  -7    5.95   16.44
   8   5  -4   43.70   11.95
   8   6  -3   59.64   12.54
   9   4  -5    5.61   15.53
  10   0  -7    0.56   15.80
  12   4  -5    3.13   21.79
  -1  -8   1   86.25    2.78
   1  -7  -4  347.59   10.91
   2   1  -3    1.01    3.10
   2   2  -2  181.99    5.31
   3  -9  -5    3.29    9.21
   3  -6  -6    5.93    8.06
   4 -10  -5   32.90   13.41
   4  -8  -6    7.77   11.16
   4   1  -5  353.23   14.84
   5  -9  -6   86.00   19.57
   5  -6  -7   -3.50   10.57
   5  -5  -7   21.75    9.63
   5  -3  -7    6.08    8.47
   5   2  -5   20.88    8.30
   6  -7  -7    0.30   13.89
   6  -1  -7   50.63   11.82
   8   4  -5   -3.43   12.73
   9   8  -1    5.81    8.66
  10   3  -6   28.16   20.71
   3  -7  -6   10.86    9.00
   3  -3  -6   -2.12    5.96
   3   0  -5    6.26    5.22
   5  -7  -7   34.08   15.07
   6 -10  -6    5.97   21.19
   6  -8  -7    4.31   18.38
   7 -10  -6   27.89   25.95
   7  -8  -7  -16.87   18.21
   7   0  -7   -3.51   10.93
   8   7  -2    7.70    7.55
   9   1  -7  -12.48   16.74
   9   3  -6   -0.71   17.77
  10   1  -7   -3.31   17.48
  11   3  -6    6.24   21.07
  11   6  -4    7.68   17.00
  11   7  -3    9.20   14.69
  12   6  -4   -4.40   18.88
   0  -6  -3   31.93    4.59
   0  -5  -3    6.32    3.61
   1  -8  -4   64.34    7.98
   2  -8  -5   17.62    7.99
   2   0  -4  100.80    6.30
   3  -2  -6    1.52    5.86
   4  -4  -7   10.30    9.91
   5   1  -6   -2.12    7.87
   5   6  -1  238.20    7.42
   7  -5  -8   -4.48   13.07
   7  -4  -8   26.41   11.89
   7  -3  -8    4.55   12.24
   7   4  -5   -5.32   12.21
   7   5  -4   10.27    8.82
   8  -5  -8   20.33   15.49
   8  -4  -8   11.11   12.97
   8  -3  -8   10.99   12.57
   8  -2  -8    0.39   13.26
   8   1  -7    1.58   15.89
   8   3  -6   21.55   17.59
   9  -3  -8   -3.68   13.85
   9  -2  -8   15.51   15.49
  10   5  -5   14.96   18.34
  10   6  -4    3.92   12.65
  10   7  -3   13.35   12.60
  11   5  -5   27.70   18.38
  12   5  -5    9.26   21.52
  13   6  -4   10.82   20.53
   2 -10  -4    0.43    6.92
   3 -10  -5   20.42   10.93
   5  -8  -7   22.35   14.18
   6  -5  -8   -5.04   12.04
   6  -4  -8    6.73    9.41
   6   2  -6    9.34   10.15
   7  -9  -7   -5.52   20.99
   7  -6  -8    9.99   14.19
   7  -2  -8   23.27   12.08
   7   1  -7   30.84   14.58
   7   6  -3    6.00    7.70
   8  -6  -8    5.15   15.81
   8  -1  -8    6.75   14.79
   9  -1  -8   13.35   15.32
   9   5  -5   -0.13   16.40
   9   6  -4    9.80   13.28
  10   2  -7    9.00   23.63
   0  -7  -3   22.98    4.37
   2   3  -1  214.33    4.61
   4  -7  -7    2.20   11.43
   4  -2  -7   19.37    9.71
   5   4  -4   13.89    6.42
   6  -9  -7   -1.32   19.67
   6  -6  -8    2.56   13.80
   6  -3  -8    1.56   11.76
   7  -7  -8   -2.51   15.01
   7  -1  -8    8.90   12.82
   7   3  -6    8.76   13.36
   9   0  -8   23.89   18.32
   9   7  -3   -5.23    9.77
  10   4  -6   11.80   18.83
  11   4  -6   41.98   22.39
   0  -9  -2  180.24    7.02
   1 -10  -3   54.08    6.08
   2  -9  -5    6.07    7.59
   2  -6  -6   18.37    7.38
   2  -4  -6    0.44    6.19
   3  -1  -6    1.27    6.07
   4 -10  -6  -10.16   15.45
   4  -8  -7    5.46   13.41
   4   4  -3   52.95    5.09
   5  -9  -7    3.65   16.16
   5  -5  -8    0.98   10.04
   5  -4  -8   -2.21   10.20
   5   0  -7    0.77   10.05
   6  -7  -8   29.71   16.36
   6  -2  -8   -1.40    9.51
   6   1  -7    4.97   11.57
   7   8   0   -2.40    4.33
   8   0  -8    3.75   14.94
   8   5  -5    4.36   12.81
   8   8  -1   -9.46    6.41
   9   4  -6   10.29   17.03
   1  -9  -4   35.47    7.36
   1  -4  -5   68.36    6.20
   2  -3  -6   11.88    5.85
   3  -6  -7   49.16   10.52
   3  -4  -7    5.15    7.93
   4  -1  -7   16.19    9.00
   4   1  -6   -3.23    6.59
   5  -6  -8   12.82   11.30
   5  -3  -8   -2.94   10.18
   5   2  -6   57.33   17.52
   5   5  -3    3.04    4.43
   6  -1  -8    0.29   10.53
   6   4  -5    1.99    8.42
   6   5  -4   29.51    8.78
   7  -8  -8    2.21   20.12
   7   0  -8    4.03   14.70
   7   2  -7  -20.52   16.49
   8   4  -6    3.12   14.78
   8   6  -4   18.81   10.18
   9   1  -8   -9.60   19.75
   9   3  -7  -16.49   20.49
  10   1  -8   18.82   22.28
  10   3  -7  -12.66   21.27
  11   3  -7  -10.80   22.72
   1  -7  -5  208.33   10.72
   3  -7  -7   -2.78   10.26
   3  -3  -7   11.85    7.57
   5  -7  -8   -5.38   13.13
   5  -2  -8   -2.15    9.48
   6 -10  -7   -2.86   22.69
   6  -8  -8   -3.16   17.35
   7  -4  -9    5.97   13.56
   8  -4  -9   -2.68   13.09
   8  -3  -9  -19.10   13.77
   8   1  -8   13.10   16.95
   8   7  -3   -2.01    8.71
  10   6  -5    9.64   16.00
  11   6  -5   39.86   19.05
  11   7  -4   10.23   14.02
  12   6  -5    0.87   18.82
   0  -8  -3   69.26    6.19
   1  -3  -5   23.00    4.74
   1  -1  -4    8.74    3.87
   3   0  -6  110.14    9.25
   4  -9  -7   -0.62   12.79
   4  -6  -8   -0.45   10.58
   4  -4  -8    2.86    9.64
   5  -8  -8    5.98   16.93
   5   1  -7    5.25    9.71
   6   0  -8   15.88   11.73
   6   2  -7    2.91   12.35
   7  -6  -9   25.89   15.41
   7  -5  -9    8.85   13.84
   7  -3  -9    1.13   12.52
   7   4  -6   20.90   13.71
   7   5  -5    8.40   12.84
   8  -2  -9   -5.15   12.63
   8   3  -7   20.53   17.63
   9  -1  -9  -13.51   16.58
  10   2  -8   24.20   23.53
  10   5  -6    6.18   17.35
  10   7  -4   19.56   12.93
  11   5  -6    2.04   20.55
   1  -8  -5    7.63    7.82
   2 -10  -5    1.44    6.63
   2  -2  -6   12.51    5.89
   2   0  -5  465.89   12.17
   3 -10  -6    4.02   10.17
   3  -8  -7   -2.49   10.88
   3  -2  -7    9.54    7.16
   4  -7  -8   -2.58   12.25
   4  -3  -8    9.25    8.87
   4   0  -7   -5.74    7.81
   4   5  -2   90.07    5.70
   5  -1  -8    9.89    9.18
   6  -9  -8    4.50   20.62
   6  -6  -9    1.96   15.14
   6  -5  -9   -0.39   12.89
   6  -4  -9    0.30   11.13
   6  -3  -9    4.09   11.91
   6   6  -3    0.64    5.63
   7  -2  -9    0.38   11.24
   7   1  -8    2.82   13.69
   7   6  -4   -0.77    9.46
   8  -1  -9    3.73   16.79
   9   5  -6    8.79   14.78
   9   6  -5    4.46   11.58
  10   4  -7   24.14   23.89
  11   4  -7   -4.61   23.38
   0  -6  -4    5.62    4.52
   2  -9  -6   -3.95    9.69
   4  -2  -8   -1.48    8.67
   5  -9  -8    7.56   17.83
   5   6  -2   20.99    5.15
   6  -7  -9   -4.58   16.40
   6  -2  -9   -1.68   11.27
   7  -1  -9    9.17   12.87
   7   3  -7  -10.01   13.85
   8   0  -9    7.35   17.23
   9   0  -9    9.51   18.42
   9   4  -7   -3.86   17.86
   9   7  -4   32.67   12.09
   1 -10  -4   -0.66    5.69
   2  -6  -7   20.32    9.23
   2  -4  -7   31.99    8.11
   4  -8  -8   11.19   13.30
   4   2  -6  132.15   10.74
   5  -6  -9   -9.99   13.07
   5  -4  -9    8.29    9.79
   5  -3  -9    5.14   11.39
   5   0  -8    4.11   10.17
   5   4  -5   46.89    8.15
   6  -1  -9   24.42   12.14
   6   1  -8    2.51   12.68
   7   0  -9   17.50   16.67
   8   5  -6  -13.67   13.23
   8   6  -5   -9.02   12.20
  10   3  -8   19.67   22.12
   0  -2  -3  141.29    5.18
   1  -9  -5   94.97   10.38
   1  -6  -6   10.27    7.31
   2  -7  -7   20.93   10.72
   2  -3  -7    6.83    6.41
   2  -1  -6   52.84    7.21
   2   4   2  646.48    6.38
   3  -7  -8    0.84   12.35
   3  -6  -8   -0.02    9.71
   3  -4  -8   -5.07    8.74
   3   1  -6  120.25    9.18
   3   2  -5   -3.70    4.53
   4   4  -4   68.00    6.49
   4   6   0   42.62    3.17
   5  -7  -9  -10.03   14.50
   5  -2  -9   -3.75   10.17
   6  -8  -9   -6.16   18.92
   6   4  -6   23.70   13.32
   6   5  -5   12.54   10.60
   7  -4 -10   -0.81   13.79
   7   7  -3   50.50    9.31
   8   1  -9    5.25   15.29
   8   4  -7   16.93   15.88
   9   1  -9   -7.54   20.44
   9   3  -8  -11.15   21.19
  11   6  -6    6.76   17.81
  -1  -7   1    4.75    2.44
   0  -9  -3    0.27    4.81
   0  -1  -2   85.20    3.49
   1  -4  -6   -0.34    5.19
   4  -9  -8   14.60   14.11
   4  -6  -9   11.69   11.74
   4  -4  -9  -11.65   10.58
   5 -10  -8    1.32   20.16
   5  -8  -9   -2.45   17.75
   5   5  -4   36.39    6.94
   7  -3 -10   -7.11   13.97
   7   8  -1   11.15    5.48
   8   3  -8   -1.03   17.89
   8   7  -4   -2.25    9.24
  10   5  -7    4.18   19.89
  10   6  -6   15.25   14.61
  10   7  -5    6.68   14.91
  11   5  -7    9.68   20.68
  -1  -6  -1   48.14    1.89
  -1  -5  -1   76.96    2.16
   0  -8  -4   31.18    6.51
   0  -3  -4  389.56   10.11
   1  -3  -6    7.34    5.05
   2 -10  -6   13.83    8.92
   2  -2  -7  175.24   11.06
   2   3  -2   -0.61    3.29
   3 -10  -7   14.08   12.60
   3  -8  -8    3.74   12.21
   3  -2  -8    5.31    8.67
   3   0  -7   -1.18    7.14
   4  -7  -9   -2.37   13.27
   4  -3  -9    8.22   11.11
   4   0  -8    1.93    9.26
   5  -1  -9  -12.01   14.17
   6  -6 -10   13.01   15.52
   6  -4 -10    1.58   12.64
   6  -3 -10    8.30   12.62
   6   2  -8   10.30   13.09
   7  -2 -10   16.43   14.50
   7   1  -9   -5.34   15.47
   7   4  -7    6.54   12.64
   7   5  -6    2.25   10.98
   8  -1 -10    7.97   19.13
   9   5  -7  -10.29   16.30
   9   6  -6   -5.79   13.60
  10   4  -8   -2.10   22.59
   1  -8  -6   90.97   10.75
   1  -1  -5   15.48    5.19
   3   5   0    6.35    1.86
   4  -2  -9   10.66   10.73
   5  -9  -9  -12.45   20.53
   5   7   0   91.57    4.65
   6  -7 -10   19.49   17.02
   6  -2 -10   11.36   12.70
   6   6  -4   18.15    7.51
   7  -1 -10    8.73   16.34
   7   3  -8    4.03   14.53
   7   6  -5   -1.22    9.17
   8   0 -10   -7.17   16.42
   9   4  -8   14.24   18.20
   9   7  -5    9.11   11.93
   0  -6  -5   27.84    7.05
   1 -10  -5   -6.74    6.99
   2  -9  -7    3.90    9.19
   2  -6  -8    1.35   10.22
   2  -4  -8   -3.11    9.94
   2   2  -4  159.99    7.43
   3  -1  -8   20.04    9.37
   4  -8  -9    1.52   13.98
   4   5  -3    1.75    4.22
   5  -4 -10    6.62   11.15
   5  -3 -10   -1.32   12.94
   5   0  -9  -13.05   14.49
   6  -1 -10    5.57   14.30
   6   1  -9   19.24   16.25
   8   5  -7   -0.02   15.01
   0  -7  -5   59.00    7.72
   1  -9  -6    8.12    9.48
   1  -6  -7    6.19   10.15
   1  -2  -6   39.64    6.01
   2  -7  -8    3.94   10.77
   3  -7  -9    6.68   14.20
   3  -6  -9   -0.16   11.54
   3  -4  -9    1.84   10.03
   3   4  -3   81.37    5.53
   4  -1  -9    8.69   15.69
   4   2  -7   -4.30    8.72
   5  -7 -10  -14.34   16.60
   5  -2 -10    5.13   12.45
   5   4  -6   -2.62    8.23
   5   6  -3   47.79    7.05
   6   4  -7    1.57   10.89
   7   0 -10   21.45   15.34
   8   1 -10   -9.98   20.29
   8   4  -8    2.21   16.65
   8   6  -6   18.68   11.59
   8   8  -3   80.49   10.42
   9   3  -9    8.35   21.33
  11   6  -7    0.08   18.38
  -1  -6   1    5.03    2.64
   0  -4  -5  133.47    7.54
   1  -4  -7    6.02    6.92
   2  -8  -8   12.21   11.95
   2  -3  -8   22.63    9.77
   3  -3  -9   37.29   15.04
   3   1  -7  131.94   11.33
   3   2  -6   -0.69    6.13
   4  -9  -9   16.91   15.95
   4  -6 -10   -1.48   13.10
   4  -4 -10    1.64   12.38
   4   1  -8   22.17   11.71
   4   4  -5  124.45    9.28
   5 -10  -9   -4.26   22.70
   5  -8 -10    0.60   18.76
   5   5  -5   30.95    9.51
   6   0 -10    5.43   14.21
   7   7  -4    4.68    8.71
   8   3  -9   -0.81   18.41
  10   5  -8   -0.95   22.28
  10   6  -7    0.93   16.58
  -1  -5   1    0.33    2.06
   0  -9  -4  149.51    8.76
   0  -2  -4  405.20    9.61
   2 -10  -7    5.01    9.77
   3 -10  -8   -0.23   11.62
   3  -8  -9   -4.46   12.82
   3  -2  -9  155.92   14.52
   3   0  -8  460.20   18.99
   4  -7 -10    9.46   14.73
   4  -3 -10    5.20   12.76
   4   0  -9   -0.69   11.19
   5  -1 -10   -6.54   11.67
   5   1  -9   -1.90   12.49
   6  -4 -11   -7.61   13.19
   6  -3 -11    4.67   12.72
   6   2  -9  -10.02   15.83
   7   1 -10   10.16   17.18
   7   4  -8   30.07   15.06
   7   5  -7    1.86   11.86
   7   8  -2    7.69    5.99
   9   5  -8   -2.48   17.69
   9   6  -7    0.99   15.86
  10   7  -6    2.67   13.42
   0  -8  -5   14.40    7.20
   0  -3  -5  203.41    8.46
   1  -3  -7  146.87    9.87
   1  -1  -6  273.17   10.56
   1   0  -5    8.17    5.42
   1   2  -1 6767.94   21.09
   4  -8 -10    1.66   15.45
   4  -2 -10   -2.63   10.35
   4   6  -1   60.32    4.43
   5  -9 -10   -1.35   21.07
   5  -4 -11   -3.93   11.54
   6  -2 -11    4.01   14.19
   6   6  -5   -4.62    9.02
   6   7  -3    5.59    6.59
   7  -1 -11   14.77   17.83
   7   3  -9    0.13   16.37
   7   6  -6   10.22   11.23
   1 -10  -6    0.44    7.32
   2  -6  -9    5.40   10.96
   2  -4  -9   33.84   10.53
   2   3  -3  193.19    6.86
   3  -9  -9   -2.20   12.48
   3  -6 -10    5.84   14.25
   3  -1  -9    6.84    9.15
   5  -7 -11   -4.30   17.08
   5  -6 -11    5.65   13.86
   5  -3 -11    2.77   12.90
   5   0 -10    4.51   15.09
   6  -1 -11   -3.28   14.93
   6   1 -10   -6.12   15.64
   6   8   0   50.55    4.29
   7   0 -11    3.01   16.46
   8   5  -8   -3.72   15.62
   9   7  -6    5.14   11.46
  -1  -6  -2  171.23    4.50
  -1  -5  -2  320.40    5.67
   0  -7  -6  117.98   10.85
   1  -9  -7   -6.15    9.95
   1  -6  -8   21.29   10.74
   1  -2  -7   54.64    7.95
   1   1  -4  961.78   14.71
   2  -3  -9    9.42    9.65
   2   2  -5  187.85    8.64
   3  -7 -10   -0.12   12.96
   3  -4 -10    3.34   10.31
   3   4  -4   51.81    5.98
   3   5  -1    1.88    2.52
   4  -9 -10   19.27   19.92
   4  -1 -10   -0.72   10.74
   4   1  -9    7.66   11.30
   4   2  -8    2.76    9.42
   5  -2 -11    2.64   12.98
   5   2  -9   -1.54   16.72
   5   4  -7    1.23    9.93
   5   6  -4   18.46    7.44
   5   7  -1  330.07    8.58
   8   4  -9   -3.57   17.12
   8   6  -7    3.96   11.85
   8   8  -4    1.30    8.45
   0  -9  -5   54.70    7.68
   0  -4  -6   39.28    6.39
   1  -7  -8    3.49   10.39
   1  -4  -8    3.15    8.30
   2 -10  -8    2.75   10.34
   2  -8  -9   19.65   12.16
   3  -8 -10   23.83   15.17
   3   1  -8  163.97   12.55
   3   2  -7   59.52    8.81
   4  -4 -11    1.84   12.31
   4   4  -6    9.21    7.09
   5  -1 -11   11.65   16.35
   5   1 -10    0.09   14.44
   5   5  -6   22.14   11.43
   6   0 -11  -14.39   16.46
   6   3  -9   13.37   13.89
   6   5  -7    2.46   11.39
   7   1 -11  -16.57   19.76
   7   7  -5    5.73    8.83
   8   3 -10    9.75   19.60
  10   6  -8   -4.13   17.57
   0  -8  -6   23.04    8.96
   0  -2  -5   10.12    4.97
   1  -3  -8   -2.89    7.47
   1   2   2    5.70    1.95
   2  -2  -9   18.16    9.40
   3  -2 -10    8.08   10.48
   3   0  -9   61.83   11.44
   4  -7 -11    3.85   15.27
   4  -3 -11   11.93   11.06
   4   0 -10   78.00   14.09
   7   4  -9   -7.08   14.63
   7   5  -8    1.80   13.35
   7   8  -3   18.69    7.43
   8   7  -6    4.59    9.44
   9   5  -9   16.01   18.57
   9   6  -8    2.56   16.58
   0  -3  -6   12.00    5.24
   0  -1  -4  616.02   11.37
   1   0  -6  598.41   14.61
   1   2  -2 5293.69   24.87
   2  -6 -10  -14.49   13.00
   3  -9 -10   16.37   14.50
   4 -10 -10    5.86   17.81
   4  -8 -11    3.72   17.13
   4  -2 -11   -3.09   11.55
   4   6  -2  149.84    6.48
   5  -4 -12    6.11   13.60
   5  -3 -12   10.24   14.93
   5   0 -11   -8.70   17.58
   6   1 -11   -5.76   15.10
   6   6  -6   18.48    9.46
   6   7  -4   -5.22    6.32
   7   3 -10   15.46   15.42
   7   6  -7    2.24   10.56
   9   7  -7    2.84   12.93
  -1  -6  -3   20.66    3.19
  -1  -5  -3   99.45    4.63
   1 -10  -7   -1.00    7.11
   1  -6  -9    0.02   11.39
   2  -7 -10    4.97   12.50
   2  -4 -10    1.75   11.23
   3  -7 -11   -1.26   15.26
   3  -4 -11    5.63   14.00
   3  -1 -10    4.95    9.74
   4  -1 -11    8.93   10.83
   4   2  -9    5.94   10.35
   5  -2 -12  -11.84   15.46
   5   4  -8    0.46   11.35
   5   7  -2  588.31   12.93
   6  -1 -12    4.32   17.84
   8   4 -10   -4.65   20.79
   8   5  -9    1.74   15.42
   8   6  -8   -4.75   14.03
   0  -9  -6    1.40    7.95
   0  -4  -7   -1.26    6.52
   0   0  -2    3.09    2.24
   1  -7  -9    1.44   11.68
   1  -4  -9   -3.84    9.77
   1   1  -5  122.96    7.22
   2  -8 -10    2.09   12.54
   3  -3 -11    0.27   12.38
   3   1  -9   -4.06    9.58
   3   2  -8   18.31    8.85
   3   4  -5   15.62    5.40
   4  -9 -11    5.32   18.10
   4  -6 -12   76.09   16.81
   4  -4 -12    2.16   12.95
   4   1 -10    3.02   11.33
   4   4  -7   11.87    9.14
   5   2 -10   -7.82   13.18
   5   6  -5   -1.45    7.01
   6   3 -10   -4.68   15.53
   6   4  -9   -1.14   13.97
   6   5  -8    7.51   12.26
   0  -2  -6  325.80   11.10
   1  -3  -9   22.39    8.75
   2 -10  -9    2.81    9.89
   3  -8 -11   54.33   16.02
   4  -7 -12    7.44   16.05
   4  -3 -12    2.93   15.18
   5  -1 -12    9.86   12.69
   5   1 -11  -19.28   16.53
   5   5  -7   -4.31    9.24
   6   0 -12   -5.44   15.46
   7   7  -6    3.82    8.42
   0  -1  -5   50.62    4.88
 -13  -9  -1    1.02    5.15
 -11  -7   5   -5.72    9.00
  -9  -8   0    2.73    7.42
  -9  -6   6   -6.62    9.28
  -9  -4   9   -3.82   14.22
  -7  -7  -3   -2.29    4.77
  -7  -7   0   18.99    6.96
  -7   0  12    3.99   16.24
  -6  -6  -5    5.48    3.85
  -6  -1  11   11.63   13.86
  -5  -3   8   13.16    8.83
  -5   1  12   -4.55   11.64
  -4   2  12    1.71   10.16
  -3  -4   0  373.85    8.71
  -3  -3   5  217.90    9.40
  -3  -2   7   23.31    6.23
  -2  -1   7   31.79    6.06
  -2   3  11    4.85    6.38
  -1   5  11    5.13    7.40
 -13  -9   0    0.36    5.26
 -12  -9  -1    1.11    5.27
 -11  -8   3   -1.74    7.93
 -10  -8   2    0.32    7.31
 -10  -7   5   12.96   10.03
  -9  -5   8    2.83   13.38
  -8  -7   3    2.23    7.30
  -8  -4   9   -1.16   12.33
  -8  -3  10    3.77   15.27
  -7  -7  -4    5.40    5.16
  -7  -5   7   -9.08    7.77
  -6  -6   3   -0.97    6.31
  -6  -5   6  120.01   10.12
  -6  -3   9   22.48   10.83
  -6   2  13   13.53   13.90
  -4  -5   0 1009.40   15.54
  -4  -3   7   32.08    7.35
  -3  -4   1 1391.61   16.58
  -3   3  12    4.46    7.25
   1   4   7   10.57    2.94
 -12  -9   0    0.94    6.13
 -11  -9  -4    5.74    7.13
 -11  -9  -3    2.09    6.28
 -11  -9  -1   -1.02    6.18
  -9  -8  -5   -0.18    6.03
  -9  -8   1    6.52    7.34
  -8  -6   6   10.38   10.01
  -7  -6   5    2.15    7.04
  -7  -3  10    0.98   12.81
  -7  -2  11    7.83   16.35
  -6  -4   8    3.80    9.41
  -6   0  12    3.33   13.67
  -5  -4   7    5.37    7.49
  -4  -5   1  699.54   14.20
  -4  -1  10  -10.57    9.75
  -4   0  11    1.27    9.72
  -3  -4   2 2281.51   23.05
  -3   0  10   16.14    8.56
  -3   1  11    4.58    9.18
  -2  -3   1  240.26    6.44
  -1  -1   5   82.95    5.52
   0   0   3  720.61    8.23
 -12  -9   1    3.29    6.82
 -11  -9   0   -2.35    6.61
 -10  -8   3   17.72    8.51
  -9  -8   2   -3.70    7.68
  -9  -7   5    3.74    8.55
  -9  -6   7   -4.05   10.91
  -8  -7   4   -1.37    8.10
  -8  -5   8    5.61    9.84
  -7  -4   9   -8.57   11.52
  -7  -1  12    4.17   15.49
  -6  -6   4   23.26    7.46
  -6   1  13   -2.00   16.37
  -5  -5   5   30.84    8.02
  -5  -1  11   27.86   12.71
  -5   2  13    3.76   11.56
  -4  -5  -2  703.76   11.26
  -4  -5   2   93.72    6.58
  -4   1  12   12.91   11.56
  -3  -3   6  143.20    8.82
  -2  -2   6    8.60    5.16
  -2   0   9   49.24    7.49
  -2   1  10   19.54    6.98
  -2   4  12    7.69    8.64
  -1   4  11    6.43    6.93
   1   3   6   -0.33    2.28
 -11  -9   1   -3.06    7.21
 -10  -7   6   -1.30    9.66
  -8  -8   0    2.19    8.28
  -7  -7   3   39.91    8.75
  -7  -6   6    5.19    7.87
  -6  -5   7    8.13    7.56
  -6  -2  11    1.88   14.50
  -5  -6   1  242.99   10.54
  -5  -3   9   39.04   10.52
  -5   0  12   -2.13   11.70
  -4  -3   8    2.14    8.29
  -3  -4   3   71.61    6.38
  -3  -2   8    4.82    6.89
  -3   2  12   48.75   10.69
  -2   2  11   11.38    7.41
 -12  -9   2   -2.98    7.34
 -10  -9  -3   14.23    7.67
 -10  -9  -1    9.25    6.39
  -9  -7   6    5.77    9.53
  -8  -8  -3    7.21    6.06
  -8  -7   5   15.70    8.78
  -8  -6   7    4.68    8.81
  -8  -4  10   -2.91   13.98
  -7  -7  -5    4.26    5.32
  -7  -5   8    4.46    9.30
  -6  -6   5  -11.48    7.40
  -6  -1  12   12.69   15.54
  -5  -6  -2   22.91    4.46
  -5  -5   6   52.88    8.27
  -5  -4   8    7.63    8.90
  -2  -3   3  176.08    7.47
  -1   2  10   15.11    7.21
   0   0   4    3.57    2.28
   0   2   8   31.88    4.40
   0   3   9    5.34    4.82
 -11  -9   2    1.26    7.30
 -10  -9  -4   17.84    7.78
 -10  -9   0   -2.85    7.03
 -10  -9   1   -0.70    8.22
  -9  -6   8   -1.87   11.78
  -8  -8   2   12.16    8.56
  -8  -5   9   11.49   12.76
  -7  -7   4    6.75    8.30
  -6  -4   9    3.32    9.86
  -6   0  13    3.83   15.95
  -5  -6   3   49.14    7.32
  -5   1  13   10.30   13.48
  -4  -5   4   -4.42    5.64
  -4  -1  11   -1.13   11.44
  -4   2  13  -12.52    9.61
  -3  -4   4   45.02    6.10
  -3  -3   7   12.59    6.68
  -3  -1  10   -0.72    9.55
  -3   0  11    9.70   10.74
  -2  -3   4  165.93    7.91
  -2   3  12    6.27    8.68
  -1  -1   6   78.03    5.89
  -1   0   8  251.70   10.63
 -13 -10  -1   -5.84    6.59
 -11  -9   3    1.22    9.05
 -10  -8   5   16.24   10.07
  -8  -8  -4   49.67    7.50
  -8  -7   6    6.90   10.49
  -7  -6   7    4.38    8.70
  -7  -4  10    5.12   12.94
  -6  -7   2  267.63   13.12
  -6  -5   8   -6.61    8.01
  -5  -2  11   -1.16   12.57
  -4  -5  -3   -1.70    2.92
  -4  -4   7   12.00    7.75
  -4   0  12    6.36    9.78
  -3   3  13    6.42   11.02
  -2  -2   7   15.66    6.00
  -2   0  10   -4.71    8.45
  -1   3  11   -2.14    7.51
   0   1   7    6.82    3.39
   0   4  10   38.42    6.71
 -12 -10  -1    1.51    6.88
 -10  -9   2    8.49    8.58
  -9  -7   7    6.78   10.38
  -8  -6   8   -5.90    9.92
  -7  -7   5    4.77    9.19
  -7  -5   9   12.21   11.78
  -6  -6   6    9.70    7.84
  -5  -5   7    2.77    7.95
  -5  -1  12   -3.94   11.37
  -4  -5   5  224.18   11.32
  -4  -3   9    4.01    8.88
  -3  -4   5   13.90    5.96
  -3   1  12    2.50    8.79
  -2  -1   9  301.17   13.13
  -2   1  11   16.15    8.13
  -1  -2   3  226.49    6.84
   0   0   5   64.01    4.63
   1   2   2    5.51    0.78
 -12 -10   0   -3.72    6.96
 -10  -9   3    9.10    8.88
  -9  -9  -2   17.15    7.43
  -9  -9   0   13.41    7.93
  -9  -9   1   -4.61    9.43
  -9  -8   5   10.51    9.49
  -7  -8   0   -0.59    7.92
  -6  -7   3    7.90    7.37
  -6  -4  10   30.51   12.29
  -6  -2  12   -9.93   14.89
  -5  -4   9    7.80   10.58
  -5   0  13    3.91   12.61
  -4   1  13   10.81   11.53
  -3  -3   8    0.43    8.24
  -2  -3   5  106.59    7.56
  -2   2  12    6.00    8.71
  -1  -1   7   49.27    5.72
   1   6   9    0.95    3.34
 -12 -10   1    6.33    7.37
  -9  -9  -3   72.43    9.89
  -9  -9   2    8.80    9.94
  -8  -8  -5    2.45    6.74
[truncated: 308,686 more chars]
